# Supplementary material for: Uncovering the Prevalence and Diversity of Integrating Conjugative Elements in Actinobacteria
Source: PLoS One. 2011 Nov 16;6(11):e27846. doi: 10.1371/journal.pone.0027846 (PMC3218068; doi:10.1371/journal.pone.0027846)
Supplement: File S1 — RepSA HMM. (HMM) [file pone.0027846.s004.hmm]

HMMER3/b [3.0 | March 2010]
NAME  RepSAv2
LENG  451
ALPH  amino
RF    no
CS    no
MAP   yes
DATE  Sun Apr 10 13:27:01 2011
NSEQ  10
EFFN  1.245117
CKSUM 3961596108
STATS LOCAL MSV      -11.9264  0.69856
STATS LOCAL VITERBI  -12.6537  0.69856
STATS LOCAL FORWARD   -6.0195  0.69856
HMM          A        C        D        E        F        G        H        I        K        L        M        N        P        Q        R        S        T        V        W        Y   
            m->m     m->i     m->d     i->m     i->i     d->m     d->d
  COMPO   2.38167  4.08869  2.83935  2.71882  3.59929  2.84344  3.46995  3.06612  2.70442  2.56706  3.85991  3.18752  3.25752  3.03361  2.59866  2.70187  2.75270  2.74081  4.33685  3.58651
          2.68618  4.42225  2.77519  2.73123  3.46354  2.40513  3.72494  3.29354  2.67741  2.69355  4.24690  2.90347  2.73739  3.18146  2.89801  2.37887  2.77519  2.98518  4.58477  3.61503
          0.02005  4.31524  5.03759  0.61958  0.77255  0.00000        *
      1   1.97143  4.66127  3.22440  2.67215  3.96162  3.47711  3.78336  3.34469  2.59669  2.63210  3.84175  3.14102  3.90973  2.97583  2.23111  2.34325  2.55495  3.04416  5.28212  3.99393      1 - -
          2.68618  4.42225  2.77519  2.73123  3.46354  2.40513  3.72494  3.29354  2.67741  2.69355  4.24690  2.90347  2.73739  3.18146  2.89801  2.37887  2.77519  2.98518  4.58477  3.61503
          0.02005  4.31524  5.03759  0.61958  0.77255  0.48576  0.95510
      2   2.16271  4.43967  3.56600  3.09479  3.85422  3.43342  4.08958  3.11291  3.02918  2.82639  2.72241  3.42859  1.53056  3.37320  3.36805  2.78870  2.94073  2.85177  5.30929  4.07142      2 - -
          2.68618  4.42225  2.77519  2.73123  3.46354  2.40513  3.72494  3.29354  2.67741  2.69355  4.24690  2.90347  2.73739  3.18146  2.89801  2.37887  2.77519  2.98518  4.58477  3.61503
          0.02005  4.31524  5.03759  0.61958  0.77255  0.48576  0.95510
      3   2.29929  4.97563  1.99933  2.52658  4.71010  1.30104  4.02841  4.16924  3.00190  3.75837  4.58405  3.03184  3.94437  3.20925  3.51328  2.79925  3.14337  3.69298  5.95049  4.56695      3 - -
          2.68618  4.42225  2.77519  2.73123  3.46354  2.40513  3.72494  3.29354  2.67741  2.69355  4.24690  2.90347  2.73739  3.18146  2.89801  2.37887  2.77519  2.98518  4.58477  3.61503
          0.02005  4.31524  5.03759  0.61958  0.77255  0.48576  0.95510
      4   2.77773  4.32179  3.95440  3.40121  2.43237  3.80224  3.91358  2.42231  3.31234  2.46795  3.42753  3.66283  4.17652  3.55497  3.56051  1.90978  3.01297  2.57745  4.53274  2.14085      4 - -
          2.68618  4.42225  2.77519  2.73123  3.46354  2.40513  3.72494  3.29354  2.67741  2.69355  4.24690  2.90347  2.73739  3.18146  2.89801  2.37887  2.77519  2.98518  4.58477  3.61503
          0.02005  4.31524  5.03759  0.61958  0.77255  0.48576  0.95510
      5   2.55578  5.01845  3.05840  2.19597  4.31564  3.50568  3.66424  3.73894  2.14102  2.84999  4.08288  3.00972  3.89378  2.79149  1.93004  2.72441  2.56894  3.38362  5.46848  4.13364      5 - -
          2.68618  4.42225  2.77519  2.73123  3.46354  2.40513  3.72494  3.29354  2.67741  2.69355  4.24690  2.90347  2.73739  3.18146  2.89801  2.37887  2.77519  2.98518  4.58477  3.61503
          0.02005  4.31524  5.03759  0.61958  0.77255  0.48576  0.95510
      6   1.98497  4.65740  3.21521  2.65973  3.93604  3.48325  3.77336  3.32145  2.59867  2.97370  3.21129  3.13320  3.90699  2.96726  2.22763  2.35258  2.55933  3.02564  5.26247  3.97303      6 - -
          2.68618  4.42225  2.77519  2.73123  3.46354  2.40513  3.72494  3.29354  2.67741  2.69355  4.24690  2.90347  2.73739  3.18146  2.89801  2.37887  2.77519  2.98518  4.58477  3.61503
          0.08947  4.31524  2.62806  0.61958  0.77255  0.48576  0.95510
      7   1.51346  4.42397  3.85913  3.40899  3.33046  3.55610  4.08873  3.07360  3.24981  2.74495  3.74588  3.63988  4.10564  3.60182  3.50142  2.95657  3.05869  2.84379  1.76725  3.45458      7 - -
          2.68618  4.42225  2.77519  2.73123  3.46354  2.40513  3.72494  3.29354  2.67741  2.69355  4.24690  2.90347  2.73739  3.18146  2.89801  2.37887  2.77519  2.98518  4.58477  3.61503
          0.02148  4.24725  4.96960  0.61958  0.77255  0.57510  0.82701
      8   2.83784  4.96663  3.24304  2.15584  4.16308  3.59958  3.69942  3.64106  2.26553  3.20257  4.04948  3.13810  3.98283  2.86139  1.57907  2.87018  3.04827  3.33496  3.18539  4.04852      8 - -
          2.68618  4.42225  2.77519  2.73123  3.46354  2.40513  3.72494  3.29354  2.67741  2.69355  4.24690  2.90347  2.73739  3.18146  2.89801  2.37887  2.77519  2.98518  4.58477  3.61503
          0.02148  4.24725  4.96960  0.61958  0.77255  0.57510  0.82701
      9   2.38842  4.65325  2.55733  2.60330  3.84533  3.50490  3.72692  3.21916  2.57448  2.49611  2.57697  3.09415  3.89556  2.92462  2.56016  2.72777  2.86849  2.94738  5.19222  3.89920      9 - -
          2.68618  4.42225  2.77519  2.73123  3.46354  2.40513  3.72494  3.29354  2.67741  2.69355  4.24690  2.90347  2.73739  3.18146  2.89801  2.37887  2.77519  2.98518  4.58477  3.61503
          0.02148  4.24725  4.96960  0.61958  0.77255  0.43369  1.04444
     10   2.36701  5.05036  3.08066  2.54759  4.42681  2.91886  3.70403  3.84995  2.32362  3.37864  4.17910  3.05043  3.92794  2.08364  1.81121  2.77336  3.00537  3.47894  5.53632  4.21672     10 - -
          2.68618  4.42225  2.77519  2.73123  3.46354  2.40513  3.72494  3.29354  2.67741  2.69355  4.24690  2.90347  2.73739  3.18146  2.89801  2.37887  2.77519  2.98518  4.58477  3.61503
          0.02005  4.31524  5.03759  0.61958  0.77255  0.48576  0.95510
     11   2.31004  4.16011  4.22953  3.64570  3.26018  3.83910  4.16209  2.13817  3.52123  1.83835  2.53640  3.84082  4.20166  3.73631  3.69098  2.73178  2.94405  1.92632  4.81541  3.62819     11 - -
          2.68618  4.42225  2.77519  2.73123  3.46354  2.40513  3.72494  3.29354  2.67741  2.69355  4.24690  2.90347  2.73739  3.18146  2.89801  2.37887  2.77519  2.98518  4.58477  3.61503
          0.02005  4.31524  5.03759  0.61958  0.77255  0.48576  0.95510
     12   2.74059  5.09611  2.89051  1.95149  4.43797  3.45716  3.69662  3.88435  2.41567  3.41226  4.19900  2.96702  2.21092  2.82157  2.32804  2.42901  2.98062  3.49839  5.57882  4.21441     12 - -
          2.68618  4.42225  2.77519  2.73123  3.46354  2.40513  3.72494  3.29354  2.67741  2.69355  4.24690  2.90347  2.73739  3.18146  2.89801  2.37887  2.77519  2.98518  4.58477  3.61503
          0.02005  4.31524  5.03759  0.61958  0.77255  0.48576  0.95510
     13   2.64829  4.49985  3.36021  2.79687  3.67442  3.02197  3.81432  3.04328  2.72177  2.12904  2.92218  3.24177  3.95900  3.07461  2.51426  2.21062  2.88478  2.79682  5.07354  3.81711     13 - -
          2.68618  4.42225  2.77519  2.73123  3.46354  2.40513  3.72494  3.29354  2.67741  2.69355  4.24690  2.90347  2.73739  3.18146  2.89801  2.37887  2.77519  2.98518  4.58477  3.61503
          0.02005  4.31524  5.03759  0.61958  0.77255  0.48576  0.95510
     14   1.96078  4.30264  3.71288  3.16809  3.57316  3.55155  4.03349  2.79051  3.10711  2.32338  3.53724  3.49198  4.02211  3.39876  3.42493  2.40245  2.30225  1.97724  5.04332  3.82318     14 - -
          2.68618  4.42225  2.77519  2.73123  3.46354  2.40513  3.72494  3.29354  2.67741  2.69355  4.24690  2.90347  2.73739  3.18146  2.89801  2.37887  2.77519  2.98518  4.58477  3.61503
          0.02005  4.31524  5.03759  0.61958  0.77255  0.48576  0.95510
     15   2.95498  5.14800  3.27287  2.73291  4.59705  1.89128  3.75846  3.98860  1.96378  3.48485  4.31674  3.19156  4.04828  2.89440  1.60187  2.96156  3.17672  3.63237  5.59032  4.34359     15 - -
          2.68618  4.42225  2.77519  2.73123  3.46354  2.40513  3.72494  3.29354  2.67741  2.69355  4.24690  2.90347  2.73739  3.18146  2.89801  2.37887  2.77519  2.98518  4.58477  3.61503
          0.02005  4.31524  5.03759  0.61958  0.77255  0.48576  0.95510
     16   2.31696  4.74135  3.10157  2.57224  3.05421  2.36625  3.16271  3.36861  2.56243  3.00249  3.84086  3.07261  3.89927  2.32764  3.00196  2.72625  2.89537  3.07260  5.26322  3.94413     16 - -
          2.68618  4.42225  2.77519  2.73123  3.46354  2.40513  3.72494  3.29354  2.67741  2.69355  4.24690  2.90347  2.73739  3.18146  2.89801  2.37887  2.77519  2.98518  4.58477  3.61503
          0.02005  4.31524  5.03759  0.61958  0.77255  0.48576  0.95510
     17   2.56988  1.72144  4.35845  3.90033  3.70637  2.96768  4.48247  2.62635  3.76196  2.69981  3.68144  3.89250  4.11432  3.99791  3.92206  2.90237  2.96086  1.45925  5.25462  4.06602     17 - -
          2.68618  4.42225  2.77519  2.73123  3.46354  2.40513  3.72494  3.29354  2.67741  2.69355  4.24690  2.90347  2.73739  3.18146  2.89801  2.37887  2.77519  2.98518  4.58477  3.61503
          0.02005  4.31524  5.03759  0.61958  0.77255  0.48576  0.95510
     18   2.00145  4.24736  3.89796  3.34652  3.46522  3.65303  4.10158  2.59586  3.26364  1.95955  3.43762  3.62667  4.09570  3.53604  3.53393  2.70584  2.53641  1.84623  4.97256  3.76525     18 - -
          2.68618  4.42225  2.77519  2.73123  3.46354  2.40513  3.72494  3.29354  2.67741  2.69355  4.24690  2.90347  2.73739  3.18146  2.89801  2.37887  2.77519  2.98518  4.58477  3.61503
          0.02005  4.31524  5.03759  0.61958  0.77255  0.48576  0.95510
     19   2.78476  5.30677  2.32401  1.82461  4.63185  3.41363  2.50281  4.12222  2.17526  3.60109  4.36391  2.36520  3.87740  2.81594  3.00003  2.72702  3.02699  3.68917  5.73775  4.30838     19 - -
          2.68618  4.42225  2.77519  2.73123  3.46354  2.40513  3.72494  3.29354  2.67741  2.69355  4.24690  2.90347  2.73739  3.18146  2.89801  2.37887  2.77519  2.98518  4.58477  3.61503
          0.02005  4.31524  5.03759  0.61958  0.77255  0.48576  0.95510
     20   2.13786  4.80964  2.96846  2.19856  4.28013  3.38489  3.84226  3.68097  2.67335  3.30283  4.12565  3.06941  1.83562  3.00900  3.12012  2.71593  2.59560  3.31259  5.54470  4.21664     20 - -
          2.68618  4.42225  2.77519  2.73123  3.46354  2.40513  3.72494  3.29354  2.67741  2.69355  4.24690  2.90347  2.73739  3.18146  2.89801  2.37887  2.77519  2.98518  4.58477  3.61503
          0.02005  4.31524  5.03759  0.61958  0.77255  0.48576  0.95510
     21   3.25457  4.52464  5.12987  4.59800  3.60466  4.66847  5.16102  1.23763  4.48815  2.09822  2.56921  4.76671  4.91994  4.67147  4.61840  4.03872  3.50021  1.22823  5.56280  4.40804     21 - -
          2.68618  4.42225  2.77519  2.73123  3.46354  2.40513  3.72494  3.29354  2.67741  2.69355  4.24690  2.90347  2.73739  3.18146  2.89801  2.37887  2.77519  2.98518  4.58477  3.61503
          0.02005  4.31524  5.03759  0.61958  0.77255  0.48576  0.95510
     22   1.89269  5.02239  3.08449  2.53360  4.32378  3.52547  2.74806  3.75044  2.32815  3.29744  4.10372  3.04185  3.92129  2.40149  2.19467  2.76577  2.98305  3.40137  5.47241  4.14953     22 - -
          2.68618  4.42225  2.77519  2.73123  3.46354  2.40513  3.72494  3.29354  2.67741  2.69355  4.24690  2.90347  2.73739  3.18146  2.89801  2.37887  2.77519  2.98518  4.58477  3.61503
          0.02005  4.31524  5.03759  0.61958  0.77255  0.48576  0.95510
     23   2.40016  4.46044  4.53443  4.00702  3.44706  4.14466  4.64632  2.21578  3.87664  1.13212  3.30851  4.21970  4.52820  4.11334  4.06580  3.49579  3.28395  1.74768  5.25737  4.09674     23 - -
          2.68618  4.42225  2.77519  2.73123  3.46354  2.40513  3.72494  3.29354  2.67741  2.69355  4.24690  2.90347  2.73739  3.18146  2.89801  2.37887  2.77519  2.98518  4.58477  3.61503
          0.02005  4.31524  5.03759  0.61958  0.77255  0.48576  0.95510
     24   2.88154  5.34720  2.00032  1.68262  4.66706  3.40083  3.79863  4.13715  2.67895  3.66197  4.46382  2.88131  3.92841  2.93863  3.20990  2.82132  1.81241  3.72914  5.83507  4.39790     24 - -
          2.68618  4.42225  2.77519  2.73123  3.46354  2.40513  3.72494  3.29354  2.67741  2.69355  4.24690  2.90347  2.73739  3.18146  2.89801  2.37887  2.77519  2.98518  4.58477  3.61503
          0.02005  4.31524  5.03759  0.61958  0.77255  0.48576  0.95510
     25   2.74933  4.84884  2.94076  2.61041  3.98524  1.70697  3.84902  3.65153  2.73843  3.26302  4.11646  2.11110  3.95620  3.06948  3.17136  2.80454  3.03889  3.31548  5.35361  2.86019     25 - -
          2.68618  4.42225  2.77519  2.73123  3.46354  2.40513  3.72494  3.29354  2.67741  2.69355  4.24690  2.90347  2.73739  3.18146  2.89801  2.37887  2.77519  2.98518  4.58477  3.61503
          0.22454  4.31524  1.67264  0.61958  0.77255  0.48576  0.95510
     26   2.34969  4.28882  3.42431  3.17714  4.38093  1.37692  4.28694  3.74802  3.25529  3.47495  4.32794  3.36885  3.79226  3.56065  3.56482  2.52441  1.69153  3.23616  5.71445  4.50572     26 - -
          2.68618  4.42225  2.77519  2.73123  3.46354  2.40513  3.72494  3.29354  2.67741  2.69355  4.24690  2.90347  2.73739  3.18146  2.89801  2.37887  2.77519  2.98518  4.58477  3.61503
          0.02455  4.11525  4.83760  0.61958  0.77255  0.36519  1.18439
     27   2.68361  4.46614  2.76126  2.87962  3.45446  3.61468  3.13843  2.97868  2.84548  2.67377  3.57012  3.30623  4.00419  3.16402  3.21587  2.86746  2.91735  1.90052  2.69684  3.58505     27 - -
          2.68618  4.42225  2.77519  2.73123  3.46354  2.40513  3.72494  3.29354  2.67741  2.69355  4.24690  2.90347  2.73739  3.18146  2.89801  2.37887  2.77519  2.98518  4.58477  3.61503
          0.02005  4.31524  5.03759  0.61958  0.77255  0.48576  0.95510
     28   2.66260  2.34523  3.20503  2.10229  3.93985  3.50413  3.78011  3.31419  2.58810  2.97411  3.82545  3.14356  3.92605  2.97754  2.62566  2.75789  2.37585  3.02577  5.26489  3.97973     28 - -
          2.68618  4.42225  2.77519  2.73123  3.46354  2.40513  3.72494  3.29354  2.67741  2.69355  4.24690  2.90347  2.73739  3.18146  2.89801  2.37887  2.77519  2.98518  4.58477  3.61503
          0.02005  4.31524  5.03759  0.61958  0.77255  0.48576  0.95510
     29   2.93226  4.32410  4.57834  4.00444  2.56602  4.12116  4.46539  2.23923  3.86996  1.52632  3.21544  4.16951  4.45049  4.05120  4.00350  3.43775  2.65483  1.50669  5.00125  3.81998     29 - -
          2.68618  4.42225  2.77519  2.73123  3.46354  2.40513  3.72494  3.29354  2.67741  2.69355  4.24690  2.90347  2.73739  3.18146  2.89801  2.37887  2.77519  2.98518  4.58477  3.61503
          0.11822  4.31524  2.32138  0.61958  0.77255  0.48576  0.95510
     30   2.94169  5.19520  3.15990  2.28576  4.53313  3.60896  2.56264  3.96510  2.13816  3.44474  4.27292  3.10739  4.00357  2.81141  1.44860  2.92499  3.14052  3.61670  5.53028  4.25554     30 - -
          2.68643  4.42251  2.77463  2.73128  3.46379  2.40523  3.72520  3.29343  2.67696  2.69380  4.24715  2.90372  2.73765  3.18172  2.89801  2.37912  2.77424  2.98517  4.58502  3.61478
          0.34937  1.54056  2.51812  1.68065  0.20611  0.60825  0.78593
     31   2.55612  4.49913  3.30908  3.11497  4.55074  1.56203  4.32100  4.04407  3.28751  3.68366  4.53834  3.40281  1.34683  3.58841  3.62082  2.70606  3.02406  3.50909  5.77904  4.61214     41 - -
          2.68618  4.42225  2.77519  2.73123  3.46354  2.40513  3.72494  3.29354  2.67741  2.69355  4.24690  2.90347  2.73739  3.18146  2.89801  2.37887  2.77519  2.98518  4.58477  3.61503
          0.02387  4.14281  4.86516  0.61958  0.77255  0.68885  0.69746
     32   2.45056  4.43268  3.31423  2.42630  3.59273  3.53461  3.77825  2.91605  2.71889  2.39943  2.72614  2.78596  3.92044  3.04726  3.10736  2.77237  2.83578  2.34097  5.00870  3.75309     42 - -
          2.68618  4.42225  2.77519  2.73123  3.46354  2.40513  3.72494  3.29354  2.67741  2.69355  4.24690  2.90347  2.73739  3.18146  2.89801  2.37887  2.77519  2.98518  4.58477  3.61503
          0.02387  4.14281  4.86516  0.61958  0.77255  0.54543  0.86653
     33   1.94447  4.45026  3.35081  2.82544  3.75580  3.44120  3.06463  3.09844  2.78069  2.81342  3.69044  3.23955  3.91107  3.11944  3.16259  2.72959  2.00209  2.46983  5.15238  3.89283     43 - -
          2.68618  4.42225  2.77519  2.73123  3.46354  2.40513  3.72494  3.29354  2.67741  2.69355  4.24690  2.90347  2.73739  3.18146  2.89801  2.37887  2.77519  2.98518  4.58477  3.61503
          0.02210  4.21912  4.94146  0.61958  0.77255  0.60825  0.78593
     34   2.51149  4.48361  4.44530  3.88753  3.23463  4.15852  4.51301  2.34363  3.74095  1.19466  2.02989  4.14533  4.47814  3.96356  3.92767  3.48135  3.27606  2.34517  5.08832  3.95939     44 - -
          2.68618  4.42225  2.77519  2.73123  3.46354  2.40513  3.72494  3.29354  2.67741  2.69355  4.24690  2.90347  2.73739  3.18146  2.89801  2.37887  2.77519  2.98518  4.58477  3.61503
          0.02210  4.21912  4.94146  0.61958  0.77255  0.60825  0.78593
     35   2.85879  5.04914  3.17179  2.64070  4.35596  2.84899  2.25454  3.83064  2.22978  3.35445  4.18632  3.11492  3.97701  2.85085  1.63905  2.87086  3.08143  3.48804  5.46056  4.16477     45 - -
          2.68618  4.42225  2.77519  2.73123  3.46354  2.40513  3.72494  3.29354  2.67741  2.69355  4.24690  2.90347  2.73739  3.18146  2.89801  2.37887  2.77519  2.98518  4.58477  3.61503
          0.02210  4.21912  4.94146  0.61958  0.77255  0.60825  0.78593
     36   2.87697  5.05056  3.23437  2.67493  4.34704  3.58609  2.57780  3.82846  2.19087  3.34826  4.18495  3.13805  3.99143  2.84616  1.47958  2.46476  3.09458  3.49096  5.44381  4.15346     46 - -
          2.68618  4.42225  2.77519  2.73123  3.46354  2.40513  3.72494  3.29354  2.67741  2.69355  4.24690  2.90347  2.73739  3.18146  2.89801  2.37887  2.77519  2.98518  4.58477  3.61503
          0.02210  4.21912  4.94146  0.61958  0.77255  0.60825  0.78593
     37   2.61783  4.36720  3.47684  2.94092  3.48507  2.94456  3.86659  2.89271  2.87911  2.33144  3.51508  3.33440  3.97349  3.20271  3.22520  2.82912  1.89832  2.66112  4.94151  2.70052     47 - -
          2.68618  4.42225  2.77519  2.73123  3.46354  2.40513  3.72494  3.29354  2.67741  2.69355  4.24690  2.90347  2.73739  3.18146  2.89801  2.37887  2.77519  2.98518  4.58477  3.61503
          0.02210  4.21912  4.94146  0.61958  0.77255  0.60825  0.78593
     38   2.76540  5.16640  1.76090  2.31862  4.55958  3.34640  3.75362  4.03325  2.61505  3.56161  4.35469  2.24387  3.86708  2.89201  3.13238  2.38929  2.31652  3.61528  5.73555  4.31853     48 - -
          2.68618  4.42225  2.77519  2.73123  3.46354  2.40513  3.72494  3.29354  2.67741  2.69355  4.24690  2.90347  2.73739  3.18146  2.89801  2.37887  2.77519  2.98518  4.58477  3.61503
          0.02210  4.21912  4.94146  0.61958  0.77255  0.60825  0.78593
     39   2.60521  4.31287  3.71923  3.23666  3.57615  3.51269  4.09284  2.78776  3.12922  1.46864  3.54730  3.52717  4.02803  3.46248  3.41418  2.43261  2.22697  2.57574  5.09020  3.86518     49 - -
          2.68618  4.42225  2.77519  2.73123  3.46354  2.40513  3.72494  3.29354  2.67741  2.69355  4.24690  2.90347  2.73739  3.18146  2.89801  2.37887  2.77519  2.98518  4.58477  3.61503
          0.02210  4.21912  4.94146  0.61958  0.77255  0.60825  0.78593
     40   2.16997  4.78268  2.16840  2.50523  4.12585  3.39690  3.74066  2.91448  2.57481  3.14870  3.97486  3.01023  3.85627  2.90366  3.03710  2.08948  2.89222  3.16854  5.40762  4.07479     50 - -
          2.68618  4.42225  2.77519  2.73123  3.46354  2.40513  3.72494  3.29354  2.67741  2.69355  4.24690  2.90347  2.73739  3.18146  2.89801  2.37887  2.77519  2.98518  4.58477  3.61503
          0.02210  4.21912  4.94146  0.61958  0.77255  0.60825  0.78593
     41   2.55475  4.52691  2.87159  2.74866  3.96079  3.36319  3.88306  3.28352  2.78131  3.00598  3.86567  3.17749  3.88130  3.10301  3.19458  2.33945  1.63320  2.47265  5.32149  4.04234     51 - -
          2.68618  4.42225  2.77519  2.73123  3.46354  2.40513  3.72494  3.29354  2.67741  2.69355  4.24690  2.90347  2.73739  3.18146  2.89801  2.37887  2.77519  2.98518  4.58477  3.61503
          0.02210  4.21912  4.94146  0.61958  0.77255  0.41615  1.07759
     42   2.71383  4.88546  2.89474  2.07787  4.23898  1.77750  3.80178  3.65488  2.63145  2.75332  4.09535  3.03364  3.91237  2.96876  3.08221  2.40993  2.98694  3.31071  5.50690  4.16924     52 - -
          2.68618  4.42225  2.77519  2.73123  3.46354  2.40513  3.72494  3.29354  2.67741  2.69355  4.24690  2.90347  2.73739  3.18146  2.89801  2.37887  2.77519  2.98518  4.58477  3.61503
          0.02005  4.31524  5.03759  0.61958  0.77255  0.48576  0.95510
     43   2.72055  5.15065  2.85280  1.91556  4.47666  2.79586  3.66326  3.93876  2.39560  3.44473  4.21329  2.92563  2.54325  2.41297  2.54377  2.69061  2.95433  3.53470  5.59672  4.20981     53 - -
          2.68618  4.42225  2.77519  2.73123  3.46354  2.40513  3.72494  3.29354  2.67741  2.69355  4.24690  2.90347  2.73739  3.18146  2.89801  2.37887  2.77519  2.98518  4.58477  3.61503
          0.02005  4.31524  5.03759  0.61958  0.77255  0.48576  0.95510
     44   2.40369  4.97537  2.44373  2.43556  4.31164  2.64181  3.06686  3.75301  2.52115  3.31994  4.11481  2.96517  3.86768  2.85429  3.00177  2.68830  1.96985  3.38136  5.52615  4.16018     54 - -
          2.68618  4.42225  2.77519  2.73123  3.46354  2.40513  3.72494  3.29354  2.67741  2.69355  4.24690  2.90347  2.73739  3.18146  2.89801  2.37887  2.77519  2.98518  4.58477  3.61503
          0.02005  4.31524  5.03759  0.61958  0.77255  0.48576  0.95510
     45   2.79741  5.20598  2.82048  1.81994  4.54065  2.10624  3.70189  3.99483  2.40515  3.49759  4.28225  2.95153  3.90831  2.50795  2.38401  2.76323  3.03175  3.59872  5.64336  4.26975     55 - -
          2.68618  4.42225  2.77519  2.73123  3.46354  2.40513  3.72494  3.29354  2.67741  2.69355  4.24690  2.90347  2.73739  3.18146  2.89801  2.37887  2.77519  2.98518  4.58477  3.61503
          0.02005  4.31524  5.03759  0.61958  0.77255  0.48576  0.95510
     46   2.68420  4.48577  3.44735  2.86689  3.64277  3.61591  3.14970  2.24989  2.41916  2.69735  3.58382  3.29489  3.99405  3.10160  2.46270  2.86221  2.91109  2.11862  5.04321  3.80022     56 - -
          2.68618  4.42225  2.77519  2.73123  3.46354  2.40513  3.72494  3.29354  2.67741  2.69355  4.24690  2.90347  2.73739  3.18146  2.89801  2.37887  2.77519  2.98518  4.58477  3.61503
          0.02005  4.31524  5.03759  0.61958  0.77255  0.48576  0.95510
     47   3.34181  4.59301  5.23663  4.70973  3.56831  4.78619  5.27950  1.25629  4.60312  1.46686  3.34595  4.88945  5.00202  4.75841  4.72139  4.16776  3.58498  1.39456  5.60793  4.47709     57 - -
          2.68618  4.42225  2.77519  2.73123  3.46354  2.40513  3.72494  3.29354  2.67741  2.69355  4.24690  2.90347  2.73739  3.18146  2.89801  2.37887  2.77519  2.98518  4.58477  3.61503
          0.02005  4.31524  5.03759  0.61958  0.77255  0.48576  0.95510
     48   2.66030  4.76473  2.66288  2.55870  3.96035  3.50415  3.71065  3.38386  2.52282  2.68101  3.84572  3.06272  2.64629  2.88647  2.45763  2.72136  2.89156  3.08649  2.96649  3.94840     58 - -
          2.68618  4.42225  2.77519  2.73123  3.46354  2.40513  3.72494  3.29354  2.67741  2.69355  4.24690  2.90347  2.73739  3.18146  2.89801  2.37887  2.77519  2.98518  4.58477  3.61503
          0.02005  4.31524  5.03759  0.61958  0.77255  0.48576  0.95510
     49   2.70149  4.25054  4.04142  3.49171  3.43823  3.74811  4.18574  2.46268  3.38639  1.77883  3.40412  3.74443  4.17437  3.65507  3.62627  2.61612  2.43659  1.62491  4.98425  3.78169     59 - -
          2.68618  4.42225  2.77519  2.73123  3.46354  2.40513  3.72494  3.29354  2.67741  2.69355  4.24690  2.90347  2.73739  3.18146  2.89801  2.37887  2.77519  2.98518  4.58477  3.61503
          0.02005  4.31524  5.03759  0.61958  0.77255  0.48576  0.95510
     50   1.89319  4.72817  3.24907  2.75285  4.27327  3.40877  3.87302  3.67274  2.58585  3.28476  4.11657  3.18720  2.01603  3.04488  2.10872  2.73283  2.96219  3.30029  5.51118  4.22749     60 - -
          2.68618  4.42225  2.77519  2.73123  3.46354  2.40513  3.72494  3.29354  2.67741  2.69355  4.24690  2.90347  2.73739  3.18146  2.89801  2.37887  2.77519  2.98518  4.58477  3.61503
          0.02005  4.31524  5.03759  0.61958  0.77255  0.48576  0.95510
     51   3.20179  0.36168  4.78239  4.63827  4.56237  3.71011  5.19236  3.80973  4.48079  3.68999  4.83264  4.51538  4.44692  4.80835  4.51766  3.47112  3.70634  3.51637  5.85186  4.83989     61 - -
          2.68618  4.42225  2.77519  2.73123  3.46354  2.40513  3.72494  3.29354  2.67741  2.69355  4.24690  2.90347  2.73739  3.18146  2.89801  2.37887  2.77519  2.98518  4.58477  3.61503
          0.02005  4.31524  5.03759  0.61958  0.77255  0.48576  0.95510
     52   2.74834  4.81173  2.91928  2.81638  4.72509  1.06399  4.23814  4.28068  3.19876  3.88053  4.72488  1.90454  3.99634  3.46280  3.61176  2.83479  3.18374  3.74308  5.97070  4.65823     62 - -
          2.68618  4.42225  2.77519  2.73123  3.46354  2.40513  3.72494  3.29354  2.67741  2.69355  4.24690  2.90347  2.73739  3.18146  2.89801  2.37887  2.77519  2.98518  4.58477  3.61503
          0.02005  4.31524  5.03759  0.61958  0.77255  0.48576  0.95510
     53   1.79893  4.60020  3.19205  2.82012  4.35407  3.27827  4.02809  3.73833  2.89396  3.40136  4.22646  1.72565  3.89142  3.22122  3.30556  2.66117  2.03623  3.30978  5.64638  4.35437     63 - -
          2.68618  4.42225  2.77519  2.73123  3.46354  2.40513  3.72494  3.29354  2.67741  2.69355  4.24690  2.90347  2.73739  3.18146  2.89801  2.37887  2.77519  2.98518  4.58477  3.61503
          0.02005  4.31524  5.03759  0.61958  0.77255  0.48576  0.95510
     54   2.76390  4.71586  3.41916  2.83781  3.99441  3.59429  3.83555  2.81374  2.49627  2.96680  3.87234  3.27114  4.01531  3.03584  1.64169  2.87813  2.04866  3.00814  5.30653  4.05166     64 - -
          2.68618  4.42225  2.77519  2.73123  3.46354  2.40513  3.72494  3.29354  2.67741  2.69355  4.24690  2.90347  2.73739  3.18146  2.89801  2.37887  2.77519  2.98518  4.58477  3.61503
          0.02005  4.31524  5.03759  0.61958  0.77255  0.48576  0.95510
     55   3.10973  4.95344  3.82201  3.16906  3.97739  3.85670  3.93426  3.35801  2.37167  1.89404  3.93851  3.53559  4.24476  3.14877  1.19497  3.23203  3.32218  3.20258  5.33230  4.08896     65 - -
          2.68618  4.42225  2.77519  2.73123  3.46354  2.40513  3.72494  3.29354  2.67741  2.69355  4.24690  2.90347  2.73739  3.18146  2.89801  2.37887  2.77519  2.98518  4.58477  3.61503
          0.02005  4.31524  5.03759  0.61958  0.77255  0.48576  0.95510
     56   1.26947  4.69490  3.05688  2.24068  4.25439  3.36178  3.95992  3.57775  2.82304  3.27940  4.13229  3.16616  3.92853  3.15596  3.23995  2.74003  2.50677  3.22143  5.56572  4.26642     66 - -
          2.68618  4.42225  2.77519  2.73123  3.46354  2.40513  3.72494  3.29354  2.67741  2.69355  4.24690  2.90347  2.73739  3.18146  2.89801  2.37887  2.77519  2.98518  4.58477  3.61503
          0.02005  4.31524  5.03759  0.61958  0.77255  0.48576  0.95510
     57   2.40114  5.02910  2.44640  2.41252  4.39330  3.41102  3.70876  3.84545  2.50055  3.39054  4.17278  2.94665  3.86092  2.41481  2.98567  1.79949  2.59153  3.45185  5.57647  4.19713     67 - -
          2.68618  4.42225  2.77519  2.73123  3.46354  2.40513  3.72494  3.29354  2.67741  2.69355  4.24690  2.90347  2.73739  3.18146  2.89801  2.37887  2.77519  2.98518  4.58477  3.61503
          0.02005  4.31524  5.03759  0.61958  0.77255  0.48576  0.95510
     58   2.80548  4.86496  3.32244  2.71273  4.11524  3.62038  3.73904  2.73477  1.66550  3.08027  3.94382  3.18094  3.99516  2.90655  2.00284  2.86925  3.01941  2.71367  5.34118  4.07629     68 - -
          2.68618  4.42225  2.77519  2.73123  3.46354  2.40513  3.72494  3.29354  2.67741  2.69355  4.24690  2.90347  2.73739  3.18146  2.89801  2.37887  2.77519  2.98518  4.58477  3.61503
          0.02005  4.31524  5.03759  0.61958  0.77255  0.48576  0.95510
     59   3.20179  0.36168  4.78239  4.63827  4.56237  3.71011  5.19236  3.80973  4.48079  3.68999  4.83264  4.51538  4.44692  4.80835  4.51766  3.47112  3.70634  3.51637  5.85186  4.83989     69 - -
          2.68618  4.42225  2.77519  2.73123  3.46354  2.40513  3.72494  3.29354  2.67741  2.69355  4.24690  2.90347  2.73739  3.18146  2.89801  2.37887  2.77519  2.98518  4.58477  3.61503
          0.02005  4.31524  5.03759  0.61958  0.77255  0.48576  0.95510
     60   2.02878  4.38563  3.53480  3.25896  4.52697  3.13763  4.37537  3.94208  3.33832  3.62311  4.44636  3.45129  1.16238  3.63224  3.66570  2.03309  2.90828  3.38809  5.85604  4.63298     70 - -
          2.68618  4.42225  2.77519  2.73123  3.46354  2.40513  3.72494  3.29354  2.67741  2.69355  4.24690  2.90347  2.73739  3.18146  2.89801  2.37887  2.77519  2.98518  4.58477  3.61503
          0.02005  4.31524  5.03759  0.61958  0.77255  0.48576  0.95510
     61   1.91624  4.41676  3.52111  3.09631  4.38999  3.18110  4.19540  3.80629  3.10870  3.46179  4.27360  3.36646  1.99451  3.41659  3.48484  1.56046  2.41726  3.30787  5.70417  4.45855     71 - -
          2.68618  4.42225  2.77519  2.73123  3.46354  2.40513  3.72494  3.29354  2.67741  2.69355  4.24690  2.90347  2.73739  3.18146  2.89801  2.37887  2.77519  2.98518  4.58477  3.61503
          0.02005  4.31524  5.03759  0.61958  0.77255  0.48576  0.95510
     62   3.20179  0.36168  4.78239  4.63827  4.56237  3.71011  5.19236  3.80973  4.48079  3.68999  4.83264  4.51538  4.44692  4.80835  4.51766  3.47112  3.70634  3.51637  5.85186  4.83989     72 - -
          2.68618  4.42225  2.77519  2.73123  3.46354  2.40513  3.72494  3.29354  2.67741  2.69355  4.24690  2.90347  2.73739  3.18146  2.89801  2.37887  2.77519  2.98518  4.58477  3.61503
          0.02005  4.31524  5.03759  0.61958  0.77255  0.48576  0.95510
     63   0.79019  4.29713  3.81361  3.57484  4.55246  3.09499  4.57390  3.91418  3.61766  3.66876  4.50919  3.59746  3.88312  3.88530  3.87489  1.95429  2.89415  3.34285  5.92168  4.73435     73 - -
          2.68618  4.42225  2.77519  2.73123  3.46354  2.40513  3.72494  3.29354  2.67741  2.69355  4.24690  2.90347  2.73739  3.18146  2.89801  2.37887  2.77519  2.98518  4.58477  3.61503
          0.02005  4.31524  5.03759  0.61958  0.77255  0.48576  0.95510
     64   2.73213  5.15740  2.01360  1.88000  4.45196  3.43362  3.67996  3.92263  2.17090  3.44159  4.21724  2.91196  3.86769  2.80041  2.94036  2.70072  2.96894  3.52672  3.18024  4.20644     74 - -
          2.68618  4.42225  2.77519  2.73123  3.46354  2.40513  3.72494  3.29354  2.67741  2.69355  4.24690  2.90347  2.73739  3.18146  2.89801  2.37887  2.77519  2.98518  4.58477  3.61503
          0.02005  4.31524  5.03759  0.61958  0.77255  0.48576  0.95510
     65   2.72528  4.77827  3.24047  2.65577  4.00746  3.56531  3.73264  3.37519  2.08855  2.53842  3.86348  3.13687  3.94791  2.91050  2.04051  2.79818  2.40790  2.70562  5.28419  4.00294     75 - -
          2.68618  4.42225  2.77519  2.73123  3.46354  2.40513  3.72494  3.29354  2.67741  2.69355  4.24690  2.90347  2.73739  3.18146  2.89801  2.37887  2.77519  2.98518  4.58477  3.61503
          0.02005  4.31524  5.03759  0.61958  0.77255  0.48576  0.95510
     66   1.60640  4.52794  3.72007  3.32152  3.16281  3.62527  4.00802  3.14647  3.25925  2.83957  3.83542  3.59738  4.15810  3.57739  3.54356  3.00856  3.12746  2.91295  4.73797  1.49825     76 - -
          2.68618  4.42225  2.77519  2.73123  3.46354  2.40513  3.72494  3.29354  2.67741  2.69355  4.24690  2.90347  2.73739  3.18146  2.89801  2.37887  2.77519  2.98518  4.58477  3.61503
          0.02005  4.31524  5.03759  0.61958  0.77255  0.48576  0.95510
     67   1.56870  4.77149  3.47358  2.96468  4.37841  3.48345  3.95518  3.73465  2.51454  3.35794  4.23309  3.33959  4.02189  3.13787  1.45338  2.86616  3.08909  3.37564  5.56746  4.33251     77 - -
          2.68618  4.42225  2.77519  2.73123  3.46354  2.40513  3.72494  3.29354  2.67741  2.69355  4.24690  2.90347  2.73739  3.18146  2.89801  2.37887  2.77519  2.98518  4.58477  3.61503
          0.02005  4.31524  5.03759  0.61958  0.77255  0.48576  0.95510
     68   2.31458  4.79857  3.31245  2.82886  4.44801  2.41833  3.90270  3.84907  2.50237  3.43011  4.26125  3.23981  3.96972  3.06756  1.32800  2.79730  3.04066  3.44851  5.60429  4.34591     78 - -
          2.68618  4.42225  2.77519  2.73123  3.46354  2.40513  3.72494  3.29354  2.67741  2.69355  4.24690  2.90347  2.73739  3.18146  2.89801  2.37887  2.77519  2.98518  4.58477  3.61503
          0.02005  4.31524  5.03759  0.61958  0.77255  0.48576  0.95510
     69   2.97720  5.02062  1.43346  2.66131  4.03552  3.57966  4.01442  3.36596  2.97095  1.66498  4.05826  3.18525  4.10244  3.24028  3.42865  3.03290  3.25205  3.17004  5.51213  4.14402     79 - -
          2.68618  4.42225  2.77519  2.73123  3.46354  2.40513  3.72494  3.29354  2.67741  2.69355  4.24690  2.90347  2.73739  3.18146  2.89801  2.37887  2.77519  2.98518  4.58477  3.61503
          0.02005  4.31524  5.03759  0.61958  0.77255  0.48576  0.95510
     70   2.31578  4.70600  3.35471  2.82520  4.23307  3.44441  3.88318  3.58603  2.54965  3.22953  4.07894  3.23907  3.95290  3.06331  1.76600  2.77025  1.76184  3.23844  5.47631  4.21408     80 - -
          2.68618  4.42225  2.77519  2.73123  3.46354  2.40513  3.72494  3.29354  2.67741  2.69355  4.24690  2.90347  2.73739  3.18146  2.89801  2.37887  2.77519  2.98518  4.58477  3.61503
          0.02005  4.31524  5.03759  0.61958  0.77255  0.48576  0.95510
     71   2.79881  4.27084  4.16092  3.59881  2.48382  3.86154  3.93288  2.71675  3.47689  2.39298  2.25938  3.78100  4.22211  2.81617  3.66153  3.15023  3.02890  2.53680  2.58160  2.33916     81 - -
          2.68618  4.42225  2.77519  2.73123  3.46354  2.40513  3.72494  3.29354  2.67741  2.69355  4.24690  2.90347  2.73739  3.18146  2.89801  2.37887  2.77519  2.98518  4.58477  3.61503
          0.02005  4.31524  5.03759  0.61958  0.77255  0.48576  0.95510
     72   2.07184  4.86693  3.03501  2.53885  4.16111  3.47175  2.23205  3.58331  2.49565  3.18212  4.00346  3.04471  3.90008  2.44825  2.92047  2.72898  2.50257  3.25160  5.41119  4.08412     82 - -
          2.68618  4.42225  2.77519  2.73123  3.46354  2.40513  3.72494  3.29354  2.67741  2.69355  4.24690  2.90347  2.73739  3.18146  2.89801  2.37887  2.77519  2.98518  4.58477  3.61503
          0.02005  4.31524  5.03759  0.61958  0.77255  0.48576  0.95510
     73   3.02840  4.81127  3.59863  3.13431  3.59185  3.85142  4.07789  2.99085  2.83382  1.33484  3.57140  3.55374  4.25616  1.81728  3.11297  3.20335  3.26810  2.93658  5.21548  3.93350     83 - -
          2.68618  4.42225  2.77519  2.73123  3.46354  2.40513  3.72494  3.29354  2.67741  2.69355  4.24690  2.90347  2.73739  3.18146  2.89801  2.37887  2.77519  2.98518  4.58477  3.61503
          0.02005  4.31524  5.03759  0.61958  0.77255  0.48576  0.95510
     74   3.07177  2.34815  4.96096  4.43046  3.65467  4.39058  4.94458  1.22674  4.30507  2.33528  3.51284  4.54346  4.73480  4.51930  4.43554  3.75777  3.33494  1.42374  5.44928  4.25141     84 - -
          2.68618  4.42225  2.77519  2.73123  3.46354  2.40513  3.72494  3.29354  2.67741  2.69355  4.24690  2.90347  2.73739  3.18146  2.89801  2.37887  2.77519  2.98518  4.58477  3.61503
          0.02005  4.31524  5.03759  0.61958  0.77255  0.48576  0.95510
     75   2.96426  5.22739  3.34030  2.70002  4.62197  3.67253  2.76979  4.01068  1.64842  3.47611  4.29385  3.16721  4.03817  2.81263  1.59732  2.94924  2.66328  3.65601  5.56242  4.31116     85 - -
          2.68618  4.42225  2.77519  2.73123  3.46354  2.40513  3.72494  3.29354  2.67741  2.69355  4.24690  2.90347  2.73739  3.18146  2.89801  2.37887  2.77519  2.98518  4.58477  3.61503
          0.02005  4.31524  5.03759  0.61958  0.77255  0.48576  0.95510
     76   1.42561  4.70215  3.06648  2.23963  4.24177  3.35412  3.89742  3.63802  2.75037  3.27781  4.10475  3.12705  3.89579  3.07869  3.18597  2.34418  2.53722  3.26289  5.53127  4.22214     86 - -
          2.68618  4.42225  2.77519  2.73123  3.46354  2.40513  3.72494  3.29354  2.67741  2.69355  4.24690  2.90347  2.73739  3.18146  2.89801  2.37887  2.77519  2.98518  4.58477  3.61503
          0.02005  4.31524  5.03759  0.61958  0.77255  0.48576  0.95510
     77   3.31029  5.01814  4.07212  4.03749  5.12701  0.28671  5.10640  4.85822  4.27729  4.44598  5.44148  4.23880  4.42034  4.56717  4.44236  3.49824  3.82477  4.30039  6.08155  5.25169     87 - -
          2.68618  4.42225  2.77519  2.73123  3.46354  2.40513  3.72494  3.29354  2.67741  2.69355  4.24690  2.90347  2.73739  3.18146  2.89801  2.37887  2.77519  2.98518  4.58477  3.61503
          0.02005  4.31524  5.03759  0.61958  0.77255  0.48576  0.95510
     78   2.77555  4.24378  4.22069  3.63695  3.17441  3.87764  4.15354  2.53384  3.48620  1.65474  2.70916  3.85107  4.23062  3.71819  3.66377  3.17161  2.47351  2.41520  2.23624  3.56736     88 - -
          2.68618  4.42225  2.77519  2.73123  3.46354  2.40513  3.72494  3.29354  2.67741  2.69355  4.24690  2.90347  2.73739  3.18146  2.89801  2.37887  2.77519  2.98518  4.58477  3.61503
          0.02005  4.31524  5.03759  0.61958  0.77255  0.48576  0.95510
     79   1.98964  4.95556  3.02731  2.52777  4.25212  3.48962  2.17431  3.69209  2.42494  3.26355  4.07647  2.64488  3.91154  2.86166  2.50422  2.74960  2.96942  3.34711  5.45645  4.12299     89 - -
          2.68618  4.42225  2.77519  2.73123  3.46354  2.40513  3.72494  3.29354  2.67741  2.69355  4.24690  2.90347  2.73739  3.18146  2.89801  2.37887  2.77519  2.98518  4.58477  3.61503
          0.02005  4.31524  5.03759  0.61958  0.77255  0.48576  0.95510
     80   2.73164  4.63873  3.39010  2.88061  3.90625  1.75204  3.89271  3.28854  2.64616  2.06914  3.84941  3.29874  4.00963  3.12749  2.42951  2.86647  3.00407  3.02214  5.26325  3.99917     90 - -
          2.68618  4.42225  2.77519  2.73123  3.46354  2.40513  3.72494  3.29354  2.67741  2.69355  4.24690  2.90347  2.73739  3.18146  2.89801  2.37887  2.77519  2.98518  4.58477  3.61503
          0.02005  4.31524  5.03759  0.61958  0.77255  0.48576  0.95510
     81   2.82383  5.13065  1.49785  2.42293  4.70194  1.89337  3.92619  4.16966  2.86122  3.72783  4.54332  2.95939  3.93903  3.08771  3.38757  2.81312  2.44228  3.72101  5.91104  4.49852     91 - -
          2.68618  4.42225  2.77519  2.73123  3.46354  2.40513  3.72494  3.29354  2.67741  2.69355  4.24690  2.90347  2.73739  3.18146  2.89801  2.37887  2.77519  2.98518  4.58477  3.61503
          0.27967  4.31524  1.46707  0.61958  0.77255  0.48576  0.95510
     82   3.20352  5.34821  0.68061  2.47274  4.75318  3.36366  4.11232  4.38670  3.23447  3.96283  4.94896  3.03714  4.03015  3.35451  3.77340  3.14722  3.54747  4.00700  5.88391  4.59989     92 - -
          2.68618  4.42225  2.77519  2.73123  3.46354  2.40513  3.72494  3.29354  2.67741  2.69355  4.24690  2.90347  2.73739  3.18146  2.89801  2.37887  2.77519  2.98518  4.58477  3.61503
          0.02592  4.06149  4.78384  0.61958  0.77255  0.57026  0.83328
     83   2.80787  5.16247  2.88710  1.64648  4.47580  3.47835  2.75910  3.93546  2.26877  3.43211  4.23406  2.96473  3.90271  2.78173  2.13026  2.77933  3.02977  3.55923  5.55192  4.20973     93 - -
          2.68618  4.42225  2.77519  2.73123  3.46354  2.40513  3.72494  3.29354  2.67741  2.69355  4.24690  2.90347  2.73739  3.18146  2.89801  2.37887  2.77519  2.98518  4.58477  3.61503
          0.02315  4.17314  4.89549  0.61958  0.77255  0.39126  1.12765
     84   2.86213  5.16351  3.17433  2.59219  4.51752  3.59110  2.82133  3.93416  1.83242  3.42723  4.23131  3.08681  2.15575  2.80363  2.09463  2.84869  3.06990  3.57025  5.54552  4.24920     94 - -
          2.68618  4.42225  2.77519  2.73123  3.46354  2.40513  3.72494  3.29354  2.67741  2.69355  4.24690  2.90347  2.73739  3.18146  2.89801  2.37887  2.77519  2.98518  4.58477  3.61503
          0.02005  4.31524  5.03759  0.61958  0.77255  0.48576  0.95510
     85   2.68259  4.93108  2.12314  2.45158  4.20378  2.60846  3.70799  3.62338  2.51851  2.58364  4.02926  2.55151  3.87501  2.85388  2.99322  2.69979  2.92500  2.87117  5.44980  4.09632     95 - -
          2.68618  4.42225  2.77519  2.73123  3.46354  2.40513  3.72494  3.29354  2.67741  2.69355  4.24690  2.90347  2.73739  3.18146  2.89801  2.37887  2.77519  2.98518  4.58477  3.61503
          0.02005  4.31524  5.03759  0.61958  0.77255  0.48576  0.95510
     86   2.85575  4.40568  4.14690  3.63773  3.57890  3.89987  4.41794  1.43758  3.53137  2.35838  3.49128  3.91033  2.02420  3.83013  3.78949  3.24308  3.14170  2.00718  5.24173  4.02948     96 - -
          2.68599  4.42232  2.77469  2.73130  3.46304  2.40520  3.72502  3.29361  2.67748  2.69362  4.24697  2.90354  2.73747  3.18153  2.89808  2.37894  2.77527  2.98525  4.58484  3.61510
          0.32675  1.30106  5.03759  0.37139  1.17045  0.48576  0.95510
     87   3.45023  5.10788  4.10744  4.02528  4.94641  3.77166  5.04438  4.63480  4.12633  4.19977  5.28282  4.27765  0.30453  4.49944  4.30051  3.63629  3.92936  4.22366  5.98444  5.07982     99 - -
          2.68618  4.42225  2.77519  2.73123  3.46354  2.40513  3.72494  3.29354  2.67741  2.69355  4.24690  2.90347  2.73739  3.18146  2.89801  2.37887  2.77519  2.98518  4.58477  3.61503
          0.02005  4.31524  5.03759  0.61958  0.77255  0.48576  0.95510
     88   2.01844  5.01040  2.18749  2.02805  4.27474  3.44500  3.69419  3.71859  2.49613  3.28790  4.08676  2.95097  3.87164  2.83138  2.97789  2.70037  2.93993  3.36285  3.46093  4.12500    100 - -
          2.68618  4.42225  2.77519  2.73123  3.46354  2.40513  3.72494  3.29354  2.67741  2.69355  4.24690  2.90347  2.73739  3.18146  2.89801  2.37887  2.77519  2.98518  4.58477  3.61503
          0.02005  4.31524  5.03759  0.61958  0.77255  0.48576  0.95510
     89   2.63717  4.67334  3.27565  2.79382  4.20144  3.40438  3.90379  3.59203  2.64957  3.22574  4.06987  3.21587  2.00155  3.09177  2.54336  2.73761  1.74770  3.23478  5.47599  4.19999    101 - -
          2.68618  4.42225  2.77519  2.73123  3.46354  2.40513  3.72494  3.29354  2.67741  2.69355  4.24690  2.90347  2.73739  3.18146  2.89801  2.37887  2.77519  2.98518  4.58477  3.61503
          0.02005  4.31524  5.03759  0.61958  0.77255  0.48576  0.95510
     90   2.12360  4.32692  3.87000  3.42254  3.83838  3.45719  4.30383  2.78560  3.36695  2.80521  3.77737  3.64016  2.24496  3.66309  3.65423  2.84633  2.95887  1.37382  5.34616  4.13375    102 - -
          2.68618  4.42225  2.77519  2.73123  3.46354  2.40513  3.72494  3.29354  2.67741  2.69355  4.24690  2.90347  2.73739  3.18146  2.89801  2.37887  2.77519  2.98518  4.58477  3.61503
          0.02005  4.31524  5.03759  0.61958  0.77255  0.48576  0.95510
     91   1.77851  4.62876  3.26545  2.74632  4.17388  3.36119  3.87925  3.57804  2.68497  3.20915  4.03257  3.17622  3.88401  3.05982  2.37579  2.05697  2.26616  3.20500  5.45954  4.16948    103 - -
          2.68618  4.42225  2.77519  2.73123  3.46354  2.40513  3.72494  3.29354  2.67741  2.69355  4.24690  2.90347  2.73739  3.18146  2.89801  2.37887  2.77519  2.98518  4.58477  3.61503
          0.02005  4.31524  5.03759  0.61958  0.77255  0.48576  0.95510
     92   2.46912  5.34658  1.45796  2.00779  4.66219  3.40950  3.75987  4.14447  2.59854  3.64479  4.43157  2.87861  3.91236  2.88993  2.63294  2.79173  3.10586  3.72690  5.80060  4.36729    104 - -
          2.68618  4.42225  2.77519  2.73123  3.46354  2.40513  3.72494  3.29354  2.67741  2.69355  4.24690  2.90347  2.73739  3.18146  2.89801  2.37887  2.77519  2.98518  4.58477  3.61503
          0.02005  4.31524  5.03759  0.61958  0.77255  0.48576  0.95510
     93   2.72121  5.20231  2.30998  1.95748  4.52695  3.42471  2.48420  4.00513  2.42323  3.49705  4.25561  2.89459  3.85418  2.77242  2.48309  2.40999  2.95733  3.58401  5.64031  4.23134    105 - -
          2.68618  4.42225  2.77519  2.73123  3.46354  2.40513  3.72494  3.29354  2.67741  2.69355  4.24690  2.90347  2.73739  3.18146  2.89801  2.37887  2.77519  2.98518  4.58477  3.61503
          0.02005  4.31524  5.03759  0.61958  0.77255  0.48576  0.95510
     94   1.88984  4.73173  3.08369  2.70703  4.29703  3.36556  3.92350  3.70722  2.72904  3.32681  4.16608  3.15536  1.72825  2.46848  3.12977  2.73024  2.98040  3.32603  5.57090  4.26733    106 - -
          2.68618  4.42225  2.77519  2.73123  3.46354  2.40513  3.72494  3.29354  2.67741  2.69355  4.24690  2.90347  2.73739  3.18146  2.89801  2.37887  2.77519  2.98518  4.58477  3.61503
          0.02005  4.31524  5.03759  0.61958  0.77255  0.48576  0.95510
     95   3.24986  5.42043  3.69783  2.95110  4.93836  3.85826  3.72493  4.25455  1.47542  3.63319  4.48947  3.34744  4.19622  2.26090  1.25860  3.22053  3.39139  3.92061  5.63211  4.48564    107 - -
          2.68618  4.42225  2.77519  2.73123  3.46354  2.40513  3.72494  3.29354  2.67741  2.69355  4.24690  2.90347  2.73739  3.18146  2.89801  2.37887  2.77519  2.98518  4.58477  3.61503
          0.02005  4.31524  5.03759  0.61958  0.77255  0.48576  0.95510
     96   2.47282  4.36953  2.92899  3.29830  3.55795  3.84866  4.16462  2.15903  3.24778  2.22141  3.48654  3.66339  4.22194  3.53827  3.56744  3.12364  3.02519  1.43911  5.10946  3.88410    108 - -
          2.68618  4.42225  2.77519  2.73123  3.46354  2.40513  3.72494  3.29354  2.67741  2.69355  4.24690  2.90347  2.73739  3.18146  2.89801  2.37887  2.77519  2.98518  4.58477  3.61503
          0.02005  4.31524  5.03759  0.61958  0.77255  0.48576  0.95510
     97   3.60839  4.89219  5.10864  4.63757  1.32466  4.72179  4.50373  2.56192  4.47719  1.08638  3.14640  4.68961  4.92689  4.48542  4.51421  4.10482  3.83079  2.71993  4.66138  3.15433    109 - -
          2.68618  4.42225  2.77519  2.73123  3.46354  2.40513  3.72494  3.29354  2.67741  2.69355  4.24690  2.90347  2.73739  3.18146  2.89801  2.37887  2.77519  2.98518  4.58477  3.61503
          0.02005  4.31524  5.03759  0.61958  0.77255  0.48576  0.95510
     98   1.13106  4.34320  4.13964  3.75023  3.98845  3.46654  4.58828  2.64838  3.67606  2.83725  3.90369  3.83962  4.13672  3.96434  3.91886  2.90120  3.03595  1.63748  5.58283  4.37661    110 - -
          2.68618  4.42225  2.77519  2.73123  3.46354  2.40513  3.72494  3.29354  2.67741  2.69355  4.24690  2.90347  2.73739  3.18146  2.89801  2.37887  2.77519  2.98518  4.58477  3.61503
          0.02005  4.31524  5.03759  0.61958  0.77255  0.48576  0.95510
     99   2.59868  4.34908  3.63191  3.09576  3.63650  2.60827  4.01147  2.89092  3.03456  2.67321  2.79270  3.44022  4.00145  3.34335  3.36920  2.82815  1.66892  2.36139  5.09484  3.86745    111 - -
          2.68618  4.42225  2.77519  2.73123  3.46354  2.40513  3.72494  3.29354  2.67741  2.69355  4.24690  2.90347  2.73739  3.18146  2.89801  2.37887  2.77519  2.98518  4.58477  3.61503
          0.02005  4.31524  5.03759  0.61958  0.77255  0.48576  0.95510
    100   3.62724  4.90667  5.18259  4.68538  1.83077  4.79330  4.70983  2.49034  4.53077  0.79517  3.05264  4.79814  4.96256  4.52873  4.56563  4.17791  3.84541  2.68251  4.85758  3.44545    112 - -
          2.68618  4.42225  2.77519  2.73123  3.46354  2.40513  3.72494  3.29354  2.67741  2.69355  4.24690  2.90347  2.73739  3.18146  2.89801  2.37887  2.77519  2.98518  4.58477  3.61503
          0.02005  4.31524  5.03759  0.61958  0.77255  0.48576  0.95510
    101   2.80885  4.81580  3.47302  2.93941  4.33759  3.53476  3.91211  3.68995  2.44694  3.30820  4.18950  3.32877  4.03947  3.09229  1.61859  2.90348  1.52449  3.35581  5.52228  4.28721    113 - -
          2.68618  4.42225  2.77519  2.73123  3.46354  2.40513  3.72494  3.29354  2.67741  2.69355  4.24690  2.90347  2.73739  3.18146  2.89801  2.37887  2.77519  2.98518  4.58477  3.61503
          0.02005  4.31524  5.03759  0.61958  0.77255  0.48576  0.95510
    102   0.52718  4.47990  3.97988  3.81994  4.56057  3.28796  4.77912  3.75859  3.84979  3.61703  4.61614  3.83597  4.07073  4.15143  4.05135  2.83507  3.14437  3.33033  5.93877  4.80003    114 - -
          2.68618  4.42225  2.77519  2.73123  3.46354  2.40513  3.72494  3.29354  2.67741  2.69355  4.24690  2.90347  2.73739  3.18146  2.89801  2.37887  2.77519  2.98518  4.58477  3.61503
          0.02005  4.31524  5.03759  0.61958  0.77255  0.48576  0.95510
    103   2.88080  5.28908  1.86982  2.35348  4.56343  3.41334  2.79967  4.09519  2.68617  3.62178  4.43319  2.91299  1.75840  2.96114  3.19865  2.83320  3.14617  3.69732  5.76592  4.33453    115 - -
          2.68618  4.42225  2.77519  2.73123  3.46354  2.40513  3.72494  3.29354  2.67741  2.69355  4.24690  2.90347  2.73739  3.18146  2.89801  2.37887  2.77519  2.98518  4.58477  3.61503
          0.02005  4.31524  5.03759  0.61958  0.77255  0.48576  0.95510
    104   2.68181  4.46368  3.69198  3.27703  3.69600  3.51037  4.18924  3.02570  3.18288  1.59394  3.75551  3.56676  4.08216  3.54069  3.47626  1.45595  3.03666  2.81168  5.23680  3.94352    116 - -
          2.68618  4.42225  2.77519  2.73123  3.46354  2.40513  3.72494  3.29354  2.67741  2.69355  4.24690  2.90347  2.73739  3.18146  2.89801  2.37887  2.77519  2.98518  4.58477  3.61503
          0.02005  4.31524  5.03759  0.61958  0.77255  0.48576  0.95510
    105   2.92299  4.69244  3.50081  1.81627  1.81189  3.78413  3.77006  3.20061  3.02923  2.79565  3.77680  3.42967  4.17468  3.32467  3.39085  3.06311  3.15588  2.99134  4.50747  2.36401    117 - -
          2.68422  4.42343  2.77409  2.73002  3.46358  2.40530  3.72613  3.29182  2.67859  2.69365  4.24808  2.90465  2.73794  3.18062  2.89704  2.37961  2.77638  2.98482  4.58595  3.61621
          0.32675  1.30106  5.03759  2.86199  0.05885  0.48576  0.95510
    106   1.87988  4.39040  3.66007  3.52241  4.73022  0.81152  4.63678  4.13422  3.69759  3.86273  4.70412  3.60478  3.93101  3.94661  3.96064  2.64676  2.98937  3.51126  6.04544  4.88499    140 - -
          2.68618  4.42225  2.77519  2.73123  3.46354  2.40513  3.72494  3.29354  2.67741  2.69355  4.24690  2.90347  2.73739  3.18146  2.89801  2.37887  2.77519  2.98518  4.58477  3.61503
          0.02005  4.31524  5.03759  0.61958  0.77255  0.48576  0.95510
    107   2.56906  5.14188  2.76769  2.10003  4.47306  3.44224  3.73913  3.92000  2.50730  3.45777  4.25706  2.95090  2.00846  2.10201  2.96303  2.76531  3.03498  3.53858  5.63773  4.26121    141 - -
          2.68618  4.42225  2.77519  2.73123  3.46354  2.40513  3.72494  3.29354  2.67741  2.69355  4.24690  2.90347  2.73739  3.18146  2.89801  2.37887  2.77519  2.98518  4.58477  3.61503
          0.02005  4.31524  5.03759  0.61958  0.77255  0.48576  0.95510
    108   3.17950  4.62611  4.72495  4.42315  3.92144  4.16833  5.16450  2.13961  4.30026  2.54325  3.83773  4.53765  4.72003  4.63777  4.46826  3.71737  3.53987  0.60279  5.77316  4.52469    142 - -
          2.68618  4.42225  2.77519  2.73123  3.46354  2.40513  3.72494  3.29354  2.67741  2.69355  4.24690  2.90347  2.73739  3.18146  2.89801  2.37887  2.77519  2.98518  4.58477  3.61503
          0.02005  4.31524  5.03759  0.61958  0.77255  0.48576  0.95510
    109   2.98747  5.52572  1.75495  1.93867  4.78542  3.40189  1.67826  4.31861  2.75616  3.80954  4.62445  2.86026  3.96359  2.98774  3.30201  2.89652  3.25303  3.89776  5.94916  4.47543    143 - -
          2.68618  4.42225  2.77519  2.73123  3.46354  2.40513  3.72494  3.29354  2.67741  2.69355  4.24690  2.90347  2.73739  3.18146  2.89801  2.37887  2.77519  2.98518  4.58477  3.61503
          0.02005  4.31524  5.03759  0.61958  0.77255  0.48576  0.95510
    110   2.81078  5.26147  2.66873  1.76250  4.58140  3.42609  3.73100  4.05207  2.52380  3.55972  4.34394  1.89802  3.90140  2.51868  3.00986  2.76409  2.49895  3.64555  5.71721  4.30816    144 - -
          2.68618  4.42225  2.77519  2.73123  3.46354  2.40513  3.72494  3.29354  2.67741  2.69355  4.24690  2.90347  2.73739  3.18146  2.89801  2.37887  2.77519  2.98518  4.58477  3.61503
          0.02005  4.31524  5.03759  0.61958  0.77255  0.48576  0.95510
    111   2.36252  5.03312  2.98643  1.95662  4.36810  3.47554  3.68790  3.79481  2.38470  3.34157  4.13516  2.99636  3.89100  2.81526  1.94754  2.72110  2.49830  3.42505  5.52094  4.17453    145 - -
          2.68618  4.42225  2.77519  2.73123  3.46354  2.40513  3.72494  3.29354  2.67741  2.69355  4.24690  2.90347  2.73739  3.18146  2.89801  2.37887  2.77519  2.98518  4.58477  3.61503
          0.31177  4.31524  1.36852  0.61958  0.77255  0.48576  0.95510
    112   2.26553  4.35966  4.24758  3.70951  3.34081  4.02115  4.43231  1.78685  3.58700  1.46431  3.21039  3.98948  4.38043  3.85798  3.82013  3.34886  3.14724  2.00077  5.12581  3.94519    146 - -
          2.68618  4.42225  2.77519  2.73123  3.46354  2.40513  3.72494  3.29354  2.67741  2.69355  4.24690  2.90347  2.73739  3.18146  2.89801  2.37887  2.77519  2.98518  4.58477  3.61503
          0.02675  4.03023  4.75257  0.61958  0.77255  0.78778  0.60670
    113   2.18272  4.75571  2.95004  2.48771  4.19840  3.32515  3.68818  3.62098  2.42762  3.20726  4.02089  2.30773  3.80391  2.84191  2.32082  2.31799  2.86088  3.25075  5.41580  4.09489    147 - -
          2.68618  4.42225  2.77519  2.73123  3.46354  2.40513  3.72494  3.29354  2.67741  2.69355  4.24690  2.90347  2.73739  3.18146  2.89801  2.37887  2.77519  2.98518  4.58477  3.61503
          0.02675  4.03023  4.75257  0.61958  0.77255  0.78778  0.60670
    114   1.30642  4.63403  2.26283  2.56324  4.28255  3.18619  3.93339  3.60178  2.88354  3.33458  4.21219  3.02167  3.81882  3.14293  3.33061  2.65458  2.94532  3.22037  5.60198  4.27784    148 - -
          2.68618  4.42225  2.77519  2.73123  3.46354  2.40513  3.72494  3.29354  2.67741  2.69355  4.24690  2.90347  2.73739  3.18146  2.89801  2.37887  2.77519  2.98518  4.58477  3.61503
          0.02675  4.03023  4.75257  0.61958  0.77255  0.78778  0.60670
    115   2.65436  4.63367  2.95354  2.16502  3.85566  2.60320  3.76008  3.19789  2.61486  2.01120  3.78193  3.05941  3.88217  2.97976  3.01149  2.75205  2.91334  2.93400  5.22117  3.92696    149 - -
          2.68618  4.42225  2.77519  2.73123  3.46354  2.40513  3.72494  3.29354  2.67741  2.69355  4.24690  2.90347  2.73739  3.18146  2.89801  2.37887  2.77519  2.98518  4.58477  3.61503
          0.02675  4.03023  4.75257  0.61958  0.77255  0.78778  0.60670
    116   2.55619  4.60932  2.77351  2.63716  4.43313  1.37941  4.01487  3.96300  2.94770  3.58173  4.43128  2.11731  3.81050  3.23930  3.34965  2.64635  2.97630  3.46993  5.69881  4.38572    150 - -
          2.68618  4.42225  2.77519  2.73123  3.46354  2.40513  3.72494  3.29354  2.67741  2.69355  4.24690  2.90347  2.73739  3.18146  2.89801  2.37887  2.77519  2.98518  4.58477  3.61503
          0.02675  4.03023  4.75257  0.61958  0.77255  0.78778  0.60670
    117   2.72924  4.40486  3.63217  3.07863  3.52349  3.70207  3.97160  2.49376  2.30977  2.04533  3.44977  3.46476  4.08865  3.27940  3.13523  2.99357  2.96996  1.74168  5.05791  3.82284    151 - -
          2.68618  4.42225  2.77519  2.73123  3.46354  2.40513  3.72494  3.29354  2.67741  2.69355  4.24690  2.90347  2.73739  3.18146  2.89801  2.37887  2.77519  2.98518  4.58477  3.61503
          0.02675  4.03023  4.75257  0.61958  0.77255  0.78778  0.60670
    118   2.77577  4.79859  3.25140  2.80105  4.36905  2.29836  3.81939  3.81558  2.34453  3.37367  4.24081  3.20801  3.93551  2.99928  1.33107  2.84771  3.07699  3.44552  5.46713  4.25379    152 - -
          2.68618  4.42225  2.77519  2.73123  3.46354  2.40513  3.72494  3.29354  2.67741  2.69355  4.24690  2.90347  2.73739  3.18146  2.89801  2.37887  2.77519  2.98518  4.58477  3.61503
          0.02675  4.03023  4.75257  0.61958  0.77255  0.78778  0.60670
    119   2.70297  4.73015  2.89616  2.65297  4.02140  1.46222  2.41277  3.75712  2.73642  3.34878  4.22757  3.10432  3.88886  3.12985  3.10187  2.77669  3.04435  3.38158  5.34988  3.97492    153 - -
          2.68618  4.42225  2.77519  2.73123  3.46354  2.40513  3.72494  3.29354  2.67741  2.69355  4.24690  2.90347  2.73739  3.18146  2.89801  2.37887  2.77519  2.98518  4.58477  3.61503
          0.02675  4.03023  4.75257  0.61958  0.77255  0.78778  0.60670
    120   3.00667  5.19993  3.37511  2.71769  4.64447  3.65001  3.59825  3.99705  1.56745  3.42809  4.27420  3.14734  4.00971  2.19157  1.61083  2.98800  3.17385  3.66123  5.47580  4.28282    154 - -
          2.68618  4.42225  2.77519  2.73123  3.46354  2.40513  3.72494  3.29354  2.67741  2.69355  4.24690  2.90347  2.73739  3.18146  2.89801  2.37887  2.77519  2.98518  4.58477  3.61503
          0.02675  4.03023  4.75257  0.61958  0.77255  0.78778  0.60670
    121   2.11419  4.29703  4.26185  3.74750  3.57794  3.93975  4.52432  1.74898  3.65540  2.29238  3.44472  3.99514  4.36998  3.94069  3.90854  3.29330  3.10333  1.33665  5.30214  4.09119    155 - -
          2.68618  4.42225  2.77519  2.73123  3.46354  2.40513  3.72494  3.29354  2.67741  2.69355  4.24690  2.90347  2.73739  3.18146  2.89801  2.37887  2.77519  2.98518  4.58477  3.61503
          0.02675  4.03023  4.75257  0.61958  0.77255  0.78778  0.60670
    122   1.16625  2.40499  4.00685  3.63215  3.97041  3.04776  4.39971  3.05611  3.52089  2.99358  3.93906  3.57894  3.79007  3.79187  3.72894  2.50299  2.74044  2.70397  5.44646  4.26727    156 - -
          2.68618  4.42225  2.77519  2.73123  3.46354  2.40513  3.72494  3.29354  2.67741  2.69355  4.24690  2.90347  2.73739  3.18146  2.89801  2.37887  2.77519  2.98518  4.58477  3.61503
          0.02675  4.03023  4.75257  0.61958  0.77255  0.78778  0.60670
    123   2.69965  4.49953  3.47614  3.08590  3.63642  3.46680  4.06387  2.94965  2.97073  1.95068  3.69434  3.43816  1.59309  3.37812  3.27208  2.89354  3.03504  2.77196  5.17732  3.88556    157 - -
          2.68618  4.42225  2.77519  2.73123  3.46354  2.40513  3.72494  3.29354  2.67741  2.69355  4.24690  2.90347  2.73739  3.18146  2.89801  2.37887  2.77519  2.98518  4.58477  3.61503
          0.02675  4.03023  4.75257  0.61958  0.77255  0.33473  1.25712
    124   2.99891  5.52989  1.79637  1.82668  4.84406  3.39037  3.86658  4.34820  2.81505  3.84702  4.66669  2.85974  1.67347  3.01801  3.38020  2.90800  3.27470  3.92145  6.00660  4.53190    158 - -
          2.68618  4.42225  2.77519  2.73123  3.46354  2.40513  3.72494  3.29354  2.67741  2.69355  4.24690  2.90347  2.73739  3.18146  2.89801  2.37887  2.77519  2.98518  4.58477  3.61503
          0.02005  4.31524  5.03759  0.61958  0.77255  0.48576  0.95510
    125   2.81973  5.30229  1.79483  2.31559  4.62212  2.81937  2.36633  4.11074  2.58813  3.61278  4.39392  2.54315  3.89798  2.87510  3.10961  2.41925  3.07278  3.69130  5.76898  4.33693    159 - -
          2.68618  4.42225  2.77519  2.73123  3.46354  2.40513  3.72494  3.29354  2.67741  2.69355  4.24690  2.90347  2.73739  3.18146  2.89801  2.37887  2.77519  2.98518  4.58477  3.61503
          0.02005  4.31524  5.03759  0.61958  0.77255  0.48576  0.95510
    126   2.74617  5.15112  2.45174  2.40503  4.46754  2.92694  2.50041  3.93385  2.39939  3.44464  4.22250  2.94398  3.88284  2.79828  1.88953  2.71887  2.98013  3.53836  5.59336  4.21348    160 - -
          2.68618  4.42225  2.77519  2.73123  3.46354  2.40513  3.72494  3.29354  2.67741  2.69355  4.24690  2.90347  2.73739  3.18146  2.89801  2.37887  2.77519  2.98518  4.58477  3.61503
          0.02005  4.31524  5.03759  0.61958  0.77255  0.48576  0.95510
    127   2.73505  5.14843  2.09116  2.37725  4.50833  2.26308  3.70881  3.97674  2.48876  3.49162  4.26609  2.92209  3.12331  2.83049  2.23411  2.70717  2.98538  3.56511  5.65152  4.25483    161 - -
          2.68618  4.42225  2.77519  2.73123  3.46354  2.40513  3.72494  3.29354  2.67741  2.69355  4.24690  2.90347  2.73739  3.18146  2.89801  2.37887  2.77519  2.98518  4.58477  3.61503
          0.02005  4.31524  5.03759  0.61958  0.77255  0.48576  0.95510
    128   2.04673  4.96235  2.99085  2.19263  4.27700  3.45427  3.67876  3.70914  2.42540  3.27158  4.06409  2.98322  3.18700  2.80947  2.21584  2.67950  2.55547  3.34597  5.47114  4.11934    162 - -
          2.68599  4.42232  2.77527  2.73130  3.46361  2.40480  3.72501  3.29361  2.67748  2.69362  4.24697  2.90354  2.73747  3.18153  2.89808  2.37874  2.77527  2.98525  4.58484  3.61510
          0.33982  2.30915  1.66731  1.10038  0.40458  0.48576  0.95510
    129   1.98596  4.31858  3.29628  3.01786  4.39674  1.49987  4.18376  3.81610  3.13513  3.48194  4.30369  3.27349  2.23535  3.42415  3.49181  2.49606  2.80578  3.28124  5.70964  4.47425    167 - -
          2.68618  4.42225  2.77519  2.73123  3.46354  2.40513  3.72494  3.29354  2.67741  2.69355  4.24690  2.90347  2.73739  3.18146  2.89801  2.37887  2.77519  2.98518  4.58477  3.61503
          0.02458  4.11402  4.83637  0.61958  0.77255  0.71619  0.67062
    130   2.62764  4.73094  3.13745  2.67404  4.32514  2.49444  3.78629  3.74832  2.41786  3.32336  4.14930  3.10640  3.86743  2.94970  1.62144  2.28952  2.94009  3.35252  5.49653  4.21848    168 - -
          2.68618  4.42225  2.77519  2.73123  3.46354  2.40513  3.72494  3.29354  2.67741  2.69355  4.24690  2.90347  2.73739  3.18146  2.89801  2.37887  2.77519  2.98518  4.58477  3.61503
          0.02458  4.11402  4.83637  0.61958  0.77255  0.71619  0.67062
    131   2.73142  4.59667  3.40757  2.82731  3.54587  3.59563  3.74219  3.11052  2.50581  2.76195  3.69012  3.24990  3.98465  3.01898  1.78567  2.86760  2.96021  2.48217  4.96733  2.73179    169 - -
          2.68618  4.42225  2.77519  2.73123  3.46354  2.40513  3.72494  3.29354  2.67741  2.69355  4.24690  2.90347  2.73739  3.18146  2.89801  2.37887  2.77519  2.98518  4.58477  3.61503
          0.02458  4.11402  4.83637  0.61958  0.77255  0.71619  0.67062
    132   2.20215  4.79711  3.17091  2.59420  4.09220  3.49279  3.67055  3.45856  2.02491  3.07505  3.91665  3.07112  3.89229  2.83195  2.03799  2.74683  2.92288  2.72190  5.31006  4.02872    170 - -
          2.68618  4.42225  2.77519  2.73123  3.46354  2.40513  3.72494  3.29354  2.67741  2.69355  4.24690  2.90347  2.73739  3.18146  2.89801  2.37887  2.77519  2.98518  4.58477  3.61503
          0.02458  4.11402  4.83637  0.61958  0.77255  0.71619  0.67062
    133   3.29841  5.10706  3.81565  3.28448  4.52406  3.73097  4.02854  4.08854  2.37411  3.56069  4.56037  3.62263  4.22707  3.24195  0.66493  3.37456  3.55124  3.80344  5.51215  4.40532    171 - -
          2.68618  4.42225  2.77519  2.73123  3.46354  2.40513  3.72494  3.29354  2.67741  2.69355  4.24690  2.90347  2.73739  3.18146  2.89801  2.37887  2.77519  2.98518  4.58477  3.61503
          0.02458  4.11402  4.83637  0.61958  0.77255  0.36469  1.18553
    134   2.37494  1.35617  4.20122  3.88546  4.29041  3.13062  4.63491  3.64204  3.77277  3.43445  4.31276  3.74304  3.91286  4.03577  3.95570  1.34904  2.88803  3.16445  5.72023  4.53544    172 - -
          2.68618  4.42225  2.77519  2.73123  3.46354  2.40513  3.72494  3.29354  2.67741  2.69355  4.24690  2.90347  2.73739  3.18146  2.89801  2.37887  2.77519  2.98518  4.58477  3.61503
          0.02005  4.31524  5.03759  0.61958  0.77255  0.48576  0.95510
    135   2.68660  4.77082  3.25214  2.72889  4.23719  3.45667  3.82964  3.63052  2.51124  3.23944  4.07547  3.17571  2.85568  2.99842  2.02263  2.76201  1.68081  3.28067  5.46660  4.18507    173 - -
          2.68629  4.42236  2.77531  2.73134  3.46365  2.40503  3.72427  3.29365  2.67724  2.69338  4.24701  2.90358  2.73721  3.18158  2.89812  2.37898  2.77531  2.98530  4.58301  3.61514
          0.11822  2.25368  5.03759  1.42119  0.27631  0.48576  0.95510
    136   2.87727  1.85885  3.54780  2.91361  4.14788  3.66288  3.80840  3.50049  1.81540  3.12215  3.99661  3.31981  4.06744  2.99668  2.07252  2.97467  3.10530  3.22091  5.34794  4.12874    180 - -
          2.68618  4.42225  2.77519  2.73123  3.46354  2.40513  3.72494  3.29354  2.67741  2.69355  4.24690  2.90347  2.73739  3.18146  2.89801  2.37887  2.77519  2.98518  4.58477  3.61503
          0.02005  4.31524  5.03759  0.61958  0.77255  0.48576  0.95510
    137   2.67269  4.78748  3.20984  2.75603  4.44650  1.88687  3.89510  3.87819  2.56138  3.45003  4.26519  3.18574  3.93321  3.05603  1.72817  2.22702  3.00175  3.45640  5.62245  4.33613    181 - -
          2.68618  4.42225  2.77519  2.73123  3.46354  2.40513  3.72494  3.29354  2.67741  2.69355  4.24690  2.90347  2.73739  3.18146  2.89801  2.37887  2.77519  2.98518  4.58477  3.61503
          0.02005  4.31524  5.03759  0.61958  0.77255  0.48576  0.95510
    138   2.72353  4.69356  3.41733  2.84987  4.05797  3.53774  3.86161  3.33716  2.53081  3.03951  3.92979  3.27131  3.99435  3.05849  1.65041  2.83795  2.00109  2.60085  5.35692  4.10130    182 - -
          2.68618  4.42225  2.77519  2.73123  3.46354  2.40513  3.72494  3.29354  2.67741  2.69355  4.24690  2.90347  2.73739  3.18146  2.89801  2.37887  2.77519  2.98518  4.58477  3.61503
          0.02005  4.31524  5.03759  0.61958  0.77255  0.48576  0.95510
    139   2.70765  4.88030  3.11985  2.55215  4.09643  3.52271  2.86377  3.53865  2.41092  3.13196  3.95493  3.05688  3.90913  1.89391  2.63248  2.74355  2.50507  3.22205  3.67012  4.01624    183 - -
          2.68618  4.42225  2.77519  2.73123  3.46354  2.40513  3.72494  3.29354  2.67741  2.69355  4.24690  2.90347  2.73739  3.18146  2.89801  2.37887  2.77519  2.98518  4.58477  3.61503
          0.02005  4.31524  5.03759  0.61958  0.77255  0.48576  0.95510
    140   3.06740  5.49089  1.46985  2.37037  4.52722  3.44196  1.55389  4.32077  2.87453  3.82256  4.68175  2.93978  4.02678  3.10179  3.40133  2.98816  3.34761  3.92265  5.80639  4.30708    184 - -
          2.68618  4.42225  2.77519  2.73123  3.46354  2.40513  3.72494  3.29354  2.67741  2.69355  4.24690  2.90347  2.73739  3.18146  2.89801  2.37887  2.77519  2.98518  4.58477  3.61503
          0.02005  4.31524  5.03759  0.61958  0.77255  0.48576  0.95510
    141   1.78232  4.80382  2.61077  2.55556  4.32138  2.66748  3.79792  3.76028  2.61283  3.34177  4.13559  3.04438  3.07202  2.94443  3.07930  2.45622  2.43737  3.35570  5.55296  4.21030    185 - -
          2.68618  4.42225  2.77519  2.73123  3.46354  2.40513  3.72494  3.29354  2.67741  2.69355  4.24690  2.90347  2.73739  3.18146  2.89801  2.37887  2.77519  2.98518  4.58477  3.61503
          0.02005  4.31524  5.03759  0.61958  0.77255  0.48576  0.95510
    142   2.90101  5.27664  2.63525  1.81719  4.60504  3.44365  3.80553  4.06603  2.59777  3.59239  4.41230  2.94526  1.67260  2.50282  3.05028  2.85925  3.15841  3.68188  5.76220  4.37191    186 - -
          2.68618  4.42225  2.77519  2.73123  3.46354  2.40513  3.72494  3.29354  2.67741  2.69355  4.24690  2.90347  2.73739  3.18146  2.89801  2.37887  2.77519  2.98518  4.58477  3.61503
          0.02005  4.31524  5.03759  0.61958  0.77255  0.48576  0.95510
    143   3.12333  5.47851  0.93946  2.42310  5.03735  1.94718  4.10177  4.60082  3.18421  4.12051  4.99446  2.98965  4.06690  3.29400  3.77683  3.05733  3.47113  4.12620  6.20040  4.77357    187 - -
          2.68618  4.42225  2.77519  2.73123  3.46354  2.40513  3.72494  3.29354  2.67741  2.69355  4.24690  2.90347  2.73739  3.18146  2.89801  2.37887  2.77519  2.98518  4.58477  3.61503
          0.02005  4.31524  5.03759  0.61958  0.77255  0.48576  0.95510
    144   2.25088  4.78512  2.29695  2.55034  3.98089  3.49236  3.09681  3.39377  2.60343  2.02094  3.88042  3.05940  3.91388  2.93756  3.05137  2.75388  2.93260  3.10183  5.30743  3.98317    188 - -
          2.68618  4.42225  2.77519  2.73123  3.46354  2.40513  3.72494  3.29354  2.67741  2.69355  4.24690  2.90347  2.73739  3.18146  2.89801  2.37887  2.77519  2.98518  4.58477  3.61503
          0.02005  4.31524  5.03759  0.61958  0.77255  0.48576  0.95510
    145   2.12915  4.37206  3.71984  3.32519  4.09807  3.30157  4.31062  3.20687  3.28933  3.08458  4.03020  3.53874  1.30181  3.60775  3.59954  2.71789  2.93578  2.22251  5.54846  4.32572    189 - -
          2.68618  4.42225  2.77519  2.73123  3.46354  2.40513  3.72494  3.29354  2.67741  2.69355  4.24690  2.90347  2.73739  3.18146  2.89801  2.37887  2.77519  2.98518  4.58477  3.61503
          0.02005  4.31524  5.03759  0.61958  0.77255  0.48576  0.95510
    146   2.45043  5.01167  3.04642  2.12887  4.29934  3.50374  2.91512  3.72725  2.34911  2.83725  4.07693  3.00920  3.89467  2.79823  1.93442  2.72636  2.94703  3.37486  5.46283  4.12634    190 - -
          2.68618  4.42225  2.77519  2.73123  3.46354  2.40513  3.72494  3.29354  2.67741  2.69355  4.24690  2.90347  2.73739  3.18146  2.89801  2.37887  2.77519  2.98518  4.58477  3.61503
          0.02005  4.31524  5.03759  0.61958  0.77255  0.48576  0.95510
    147   2.89967  4.47029  3.99648  3.43654  3.45077  3.92660  4.20552  2.52515  2.54520  1.24376  3.36473  3.76867  4.29171  3.57955  3.41685  3.23193  3.13705  2.05308  5.09058  3.89282    191 - -
          2.68709  4.42130  2.77465  2.73209  3.46403  2.40538  3.72573  3.29558  2.67885  2.69347  4.24518  2.90530  2.73703  3.18265  2.89625  2.37956  2.77187  2.98343  4.58155  3.61354
          0.32675  1.30106  5.03759  3.39848  0.03400  0.48576  0.95510
    148   3.31029  5.01814  4.07212  4.03749  5.12701  0.28671  5.10640  4.85822  4.27729  4.44598  5.44148  4.23880  4.42034  4.56717  4.44236  3.49824  3.82477  4.30039  6.08155  5.25169    230 - -
          2.68618  4.42225  2.77519  2.73123  3.46354  2.40513  3.72494  3.29354  2.67741  2.69355  4.24690  2.90347  2.73739  3.18146  2.89801  2.37887  2.77519  2.98518  4.58477  3.61503
          0.02005  4.31524  5.03759  0.61958  0.77255  0.48576  0.95510
    149   2.39705  4.66398  3.16921  2.71666  4.20566  3.36052  3.89225  3.61006  2.71438  3.24199  4.06943  3.15827  3.89413  2.46258  3.12789  2.11791  1.60279  3.23687  5.49326  4.19617    231 - -
          2.68618  4.42225  2.77519  2.73123  3.46354  2.40513  3.72494  3.29354  2.67741  2.69355  4.24690  2.90347  2.73739  3.18146  2.89801  2.37887  2.77519  2.98518  4.58477  3.61503
          0.02005  4.31524  5.03759  0.61958  0.77255  0.48576  0.95510
    150   1.80072  4.43851  3.61003  3.38907  4.53365  3.20053  4.48633  3.87513  3.46037  3.60966  4.50133  3.55691  0.99246  3.77322  3.75010  2.69220  3.00434  3.37845  5.87983  4.68148    232 - -
          2.68618  4.42225  2.77519  2.73123  3.46354  2.40513  3.72494  3.29354  2.67741  2.69355  4.24690  2.90347  2.73739  3.18146  2.89801  2.37887  2.77519  2.98518  4.58477  3.61503
          0.02005  4.31524  5.03759  0.61958  0.77255  0.48576  0.95510
    151   3.32355  4.57798  5.21371  4.68723  3.58595  4.76492  5.26187  1.45416  4.58115  1.48872  3.36756  4.86588  4.98925  4.74662  4.70514  4.14480  3.56778  1.19658  5.60910  4.46940    233 - -
          2.68618  4.42225  2.77519  2.73123  3.46354  2.40513  3.72494  3.29354  2.67741  2.69355  4.24690  2.90347  2.73739  3.18146  2.89801  2.37887  2.77519  2.98518  4.58477  3.61503
          0.02005  4.31524  5.03759  0.61958  0.77255  0.48576  0.95510
    152   2.76064  3.03004  1.33504  2.48355  4.40936  3.38589  3.86356  3.85236  2.74745  3.46220  4.28715  2.52926  3.92611  3.02962  3.23548  2.77814  3.05949  3.47140  5.66629  4.29035    234 - -
          2.68618  4.42225  2.77519  2.73123  3.46354  2.40513  3.72494  3.29354  2.67741  2.69355  4.24690  2.90347  2.73739  3.18146  2.89801  2.37887  2.77519  2.98518  4.58477  3.61503
          0.02005  4.31524  5.03759  0.61958  0.77255  0.48576  0.95510
    153   1.91377  4.45240  3.60142  3.39415  4.54483  3.20918  4.49823  3.88697  3.47095  3.62151  4.52096  3.56479  0.93313  3.78765  3.75694  2.70757  3.02144  3.39241  5.88966  4.69243    235 - -
          2.68618  4.42225  2.77519  2.73123  3.46354  2.40513  3.72494  3.29354  2.67741  2.69355  4.24690  2.90347  2.73739  3.18146  2.89801  2.37887  2.77519  2.98518  4.58477  3.61503
          0.02005  4.31524  5.03759  0.61958  0.77255  0.48576  0.95510
    154   2.29830  5.27408  1.65445  2.08263  4.62019  2.52901  3.77126  4.09749  2.63015  3.61367  4.40224  2.88786  3.90484  2.90481  3.15534  2.77475  2.78956  3.68131  5.78245  4.35477    236 - -
          2.68618  4.42225  2.77519  2.73123  3.46354  2.40513  3.72494  3.29354  2.67741  2.69355  4.24690  2.90347  2.73739  3.18146  2.89801  2.37887  2.77519  2.98518  4.58477  3.61503
          0.02005  4.31524  5.03759  0.61958  0.77255  0.48576  0.95510
    155   2.38395  2.65148  3.95692  3.52289  4.16436  3.17124  4.39445  3.50920  3.45123  3.25585  4.11434  3.59023  3.89115  3.72756  3.72594  1.45418  1.55914  3.08046  5.57400  4.38327    237 - -
          2.68618  4.42225  2.77519  2.73123  3.46354  2.40513  3.72494  3.29354  2.67741  2.69355  4.24690  2.90347  2.73739  3.18146  2.89801  2.37887  2.77519  2.98518  4.58477  3.61503
          0.02005  4.31524  5.03759  0.61958  0.77255  0.48576  0.95510
    156   3.94905  5.25534  4.52455  4.35593  2.45683  4.37147  3.92004  3.90666  4.20413  3.24026  4.53674  4.31249  4.84337  4.39632  4.28698  4.03208  4.24256  3.80023  4.11053  0.46119    238 - -
          2.68618  4.42225  2.77519  2.73123  3.46354  2.40513  3.72494  3.29354  2.67741  2.69355  4.24690  2.90347  2.73739  3.18146  2.89801  2.37887  2.77519  2.98518  4.58477  3.61503
          0.02005  4.31524  5.03759  0.61958  0.77255  0.48576  0.95510
    157   3.53853  5.66347  0.44716  2.72861  5.11712  3.61358  4.41274  4.82216  3.59315  4.35636  5.36633  3.29958  4.29794  3.66746  4.15319  3.46530  3.89341  4.42013  6.18886  4.94517    239 - -
          2.68618  4.42225  2.77519  2.73123  3.46354  2.40513  3.72494  3.29354  2.67741  2.69355  4.24690  2.90347  2.73739  3.18146  2.89801  2.37887  2.77519  2.98518  4.58477  3.61503
          0.02005  4.31524  5.03759  0.61958  0.77255  0.48576  0.95510
    158   3.94905  5.25534  4.52455  4.35593  2.45683  4.37147  3.92004  3.90666  4.20413  3.24026  4.53674  4.31249  4.84337  4.39632  4.28698  4.03208  4.24256  3.80023  4.11053  0.46119    240 - -
          2.68618  4.42225  2.77519  2.73123  3.46354  2.40513  3.72494  3.29354  2.67741  2.69355  4.24690  2.90347  2.73739  3.18146  2.89801  2.37887  2.77519  2.98518  4.58477  3.61503
          0.02005  4.31524  5.03759  0.61958  0.77255  0.48576  0.95510
    159   2.24959  4.93946  3.05896  2.28667  4.27098  3.48508  3.71149  3.68069  2.41265  3.25808  4.06803  3.03973  3.90346  2.85232  1.91583  2.73417  2.24738  3.33296  5.46370  4.13866    241 - -
          2.68618  4.42225  2.77519  2.73123  3.46354  2.40513  3.72494  3.29354  2.67741  2.69355  4.24690  2.90347  2.73739  3.18146  2.89801  2.37887  2.77519  2.98518  4.58477  3.61503
          0.02005  4.31524  5.03759  0.61958  0.77255  0.48576  0.95510
    160   2.28465  4.74403  3.27674  2.81822  4.42018  1.77966  3.92875  3.82944  2.59099  3.42298  4.24939  3.22837  3.94432  3.09894  1.70727  2.75392  3.00572  3.41751  5.61204  4.34273    242 - -
          2.68618  4.42225  2.77519  2.73123  3.46354  2.40513  3.72494  3.29354  2.67741  2.69355  4.24690  2.90347  2.73739  3.18146  2.89801  2.37887  2.77519  2.98518  4.58477  3.61503
          0.02005  4.31524  5.03759  0.61958  0.77255  0.48576  0.95510
    161   1.05136  4.62555  3.28465  2.95118  4.03881  3.38664  2.68901  3.60439  2.92795  3.26492  4.15463  3.32782  3.98855  3.32366  3.26996  2.80320  3.03894  3.25000  5.42374  4.08025    243 - -
          2.68618  4.42225  2.77519  2.73123  3.46354  2.40513  3.72494  3.29354  2.67741  2.69355  4.24690  2.90347  2.73739  3.18146  2.89801  2.37887  2.77519  2.98518  4.58477  3.61503
          0.02005  4.31524  5.03759  0.61958  0.77255  0.48576  0.95510
    162   1.54314  4.36078  4.28027  3.87938  3.91853  3.62837  4.67555  2.39292  3.79743  2.71344  3.81508  3.97413  4.25855  4.08101  4.02462  3.05783  3.10736  1.18685  5.57072  4.36314    244 - -
          2.68618  4.42225  2.77519  2.73123  3.46354  2.40513  3.72494  3.29354  2.67741  2.69355  4.24690  2.90347  2.73739  3.18146  2.89801  2.37887  2.77519  2.98518  4.58477  3.61503
          0.02005  4.31524  5.03759  0.61958  0.77255  0.48576  0.95510
    163   2.85548  4.46154  3.91990  3.30978  3.27117  3.83226  3.96097  2.84743  2.90760  1.46822  3.44863  3.62499  4.19198  3.39560  2.16716  3.12538  3.07790  2.69904  3.13557  3.48480    245 - -
          2.68618  4.42225  2.77519  2.73123  3.46354  2.40513  3.72494  3.29354  2.67741  2.69355  4.24690  2.90347  2.73739  3.18146  2.89801  2.37887  2.77519  2.98518  4.58477  3.61503
          0.02005  4.31524  5.03759  0.61958  0.77255  0.48576  0.95510
    164   3.02969  4.72973  1.87508  3.20801  1.78048  3.88783  3.75335  3.25126  3.20888  2.81355  3.82659  3.55269  4.27225  3.46560  3.54926  3.17521  3.26364  3.05408  2.54252  2.69999    246 - -
          2.68618  4.42225  2.77519  2.73123  3.46354  2.40513  3.72494  3.29354  2.67741  2.69355  4.24690  2.90347  2.73739  3.18146  2.89801  2.37887  2.77519  2.98518  4.58477  3.61503
          0.02005  4.31524  5.03759  0.61958  0.77255  0.48576  0.95510
    165   1.79021  4.85689  2.97837  2.54035  4.27922  3.40614  3.78414  3.70170  2.58119  3.29594  4.10665  2.15531  3.88696  2.55042  3.02769  2.70249  2.44086  3.33220  5.51830  4.18175    247 - -
          2.68618  4.42225  2.77519  2.73123  3.46354  2.40513  3.72494  3.29354  2.67741  2.69355  4.24690  2.90347  2.73739  3.18146  2.89801  2.37887  2.77519  2.98518  4.58477  3.61503
          0.02005  4.31524  5.03759  0.61958  0.77255  0.48576  0.95510
    166   2.16739  4.20538  3.85021  3.27712  3.31964  3.69511  3.98945  2.05095  3.18782  2.39892  3.32049  2.72213  4.07418  3.45364  3.44900  2.96929  2.87918  2.15208  3.26726  3.60347    248 - -
          2.68618  4.42225  2.77519  2.73123  3.46354  2.40513  3.72494  3.29354  2.67741  2.69355  4.24690  2.90347  2.73739  3.18146  2.89801  2.37887  2.77519  2.98518  4.58477  3.61503
          0.02005  4.31524  5.03759  0.61958  0.77255  0.48576  0.95510
    167   3.61433  5.30877  3.68783  3.51346  3.70555  3.91338  0.47865  4.39112  3.35024  3.81616  4.91217  3.89570  4.49982  3.89212  3.57731  3.68818  3.94235  4.11782  5.15660  3.64852    249 - -
          2.68618  4.42225  2.77519  2.73123  3.46354  2.40513  3.72494  3.29354  2.67741  2.69355  4.24690  2.90347  2.73739  3.18146  2.89801  2.37887  2.77519  2.98518  4.58477  3.61503
          0.02005  4.31524  5.03759  0.61958  0.77255  0.48576  0.95510
    168   1.97824  4.23951  3.92245  3.37498  2.00343  3.67884  4.04905  2.67318  3.28604  2.08342  3.37344  3.63979  4.10241  3.54441  3.53493  2.57856  2.92464  2.47902  4.82751  3.56646    250 - -
          2.68618  4.42225  2.77519  2.73123  3.46354  2.40513  3.72494  3.29354  2.67741  2.69355  4.24690  2.90347  2.73739  3.18146  2.89801  2.37887  2.77519  2.98518  4.58477  3.61503
          0.02005  4.31524  5.03759  0.61958  0.77255  0.48576  0.95510
    169   1.93861  4.40932  3.48763  3.20840  4.56609  1.58302  4.35580  3.99550  3.32100  3.65753  4.46988  3.42719  1.64179  3.60048  3.66924  2.59621  2.91386  3.42628  5.87648  4.65207    251 - -
          2.68618  4.42225  2.77519  2.73123  3.46354  2.40513  3.72494  3.29354  2.67741  2.69355  4.24690  2.90347  2.73739  3.18146  2.89801  2.37887  2.77519  2.98518  4.58477  3.61503
          0.02005  4.31524  5.03759  0.61958  0.77255  0.48576  0.95510
    170   2.80152  5.21711  3.05168  2.16775  4.58962  3.53222  3.65180  4.03045  1.79024  3.49397  4.26759  3.00699  3.16109  2.27359  2.06562  2.76826  3.01605  3.62623  5.59746  4.25934    252 - -
          2.68618  4.42225  2.77519  2.73123  3.46354  2.40513  3.72494  3.29354  2.67741  2.69355  4.24690  2.90347  2.73739  3.18146  2.89801  2.37887  2.77519  2.98518  4.58477  3.61503
          0.02005  4.31524  5.03759  0.61958  0.77255  0.48576  0.95510
    171   3.69545  5.03899  4.90161  4.56542  3.37073  4.54122  5.08683  2.61773  4.33170  0.47397  3.29316  4.80050  4.91416  4.58898  4.42605  4.20048  3.97663  2.76582  5.38593  4.20445    253 - -
          2.68618  4.42225  2.77519  2.73123  3.46354  2.40513  3.72494  3.29354  2.67741  2.69355  4.24690  2.90347  2.73739  3.18146  2.89801  2.37887  2.77519  2.98518  4.58477  3.61503
          0.02005  4.31524  5.03759  0.61958  0.77255  0.48576  0.95510
    172   3.10689  4.49016  4.66630  4.10172  2.98421  4.24485  4.35501  1.97424  3.90703  1.50103  3.16267  4.24074  4.54184  4.08138  4.02037  3.56601  3.33400  2.46242  1.75308  3.38482    254 - -
          2.68618  4.42225  2.77519  2.73123  3.46354  2.40513  3.72494  3.29354  2.67741  2.69355  4.24690  2.90347  2.73739  3.18146  2.89801  2.37887  2.77519  2.98518  4.58477  3.61503
          0.02005  4.31524  5.03759  0.61958  0.77255  0.48576  0.95510
    173   2.75767  5.21945  1.91639  2.37560  4.54531  3.45007  3.03878  4.02102  2.39185  3.50829  4.27535  2.92136  3.87876  2.29636  2.19805  2.71671  2.99024  3.60675  5.64085  4.24667    255 - -
          2.68618  4.42225  2.77519  2.73123  3.46354  2.40513  3.72494  3.29354  2.67741  2.69355  4.24690  2.90347  2.73739  3.18146  2.89801  2.37887  2.77519  2.98518  4.58477  3.61503
          0.02005  4.31524  5.03759  0.61958  0.77255  0.48576  0.95510
    174   3.58484  5.34552  4.12740  3.57206  4.81842  3.95568  4.25215  4.41304  2.55587  3.84780  4.85512  3.88757  4.45390  3.46715  0.47259  3.65995  3.83139  4.12193  5.73042  4.67153    256 - -
          2.68618  4.42225  2.77519  2.73123  3.46354  2.40513  3.72494  3.29354  2.67741  2.69355  4.24690  2.90347  2.73739  3.18146  2.89801  2.37887  2.77519  2.98518  4.58477  3.61503
          0.02005  4.31524  5.03759  0.61958  0.77255  0.48576  0.95510
    175   3.88429  5.16049  4.85574  4.67355  0.49541  4.42606  4.15861  3.37972  4.57652  2.65450  4.05385  4.55223  4.88894  4.62563  4.58518  4.11606  4.19281  3.39968  4.31315  2.63992    257 - -
          2.68618  4.42225  2.77519  2.73123  3.46354  2.40513  3.72494  3.29354  2.67741  2.69355  4.24690  2.90347  2.73739  3.18146  2.89801  2.37887  2.77519  2.98518  4.58477  3.61503
          0.02005  4.31524  5.03759  0.61958  0.77255  0.48576  0.95510
    176   2.61198  4.36674  3.66553  3.16447  3.54633  3.49457  4.01306  3.05423  3.04861  2.76259  3.67144  3.47089  4.01022  3.39341  3.35009  2.43383  1.74862  2.79451  2.11643  3.71089    258 - -
          2.68618  4.42225  2.77519  2.73123  3.46354  2.40513  3.72494  3.29354  2.67741  2.69355  4.24690  2.90347  2.73739  3.18146  2.89801  2.37887  2.77519  2.98518  4.58477  3.61503
          0.02005  4.31524  5.03759  0.61958  0.77255  0.48576  0.95510
    177   2.68191  4.67606  3.19234  2.66920  3.89691  3.52994  3.78127  2.39707  2.60313  2.92824  3.79326  2.89384  3.94019  1.99846  3.00388  2.78142  2.29385  2.97285  5.23998  3.95325    259 - -
          2.68618  4.42225  2.77519  2.73123  3.46354  2.40513  3.72494  3.29354  2.67741  2.69355  4.24690  2.90347  2.73739  3.18146  2.89801  2.37887  2.77519  2.98518  4.58477  3.61503
          0.02005  4.31524  5.03759  0.61958  0.77255  0.48576  0.95510
    178   2.41353  4.86547  3.05140  2.51059  4.12755  3.47868  3.69588  3.54791  2.46463  3.14586  3.96048  2.06529  3.88142  2.84652  2.41132  2.70219  2.49568  3.21968  5.37717  3.28765    260 - -
          2.68618  4.42225  2.77519  2.73123  3.46354  2.40513  3.72494  3.29354  2.67741  2.69355  4.24690  2.90347  2.73739  3.18146  2.89801  2.37887  2.77519  2.98518  4.58477  3.61503
          0.02005  4.31524  5.03759  0.61958  0.77255  0.48576  0.95510
    179   3.69545  5.03899  4.90161  4.56542  3.37073  4.54122  5.08683  2.61773  4.33170  0.47397  3.29316  4.80050  4.91416  4.58898  4.42605  4.20048  3.97663  2.76582  5.38593  4.20445    261 - -
          2.68618  4.42225  2.77519  2.73123  3.46354  2.40513  3.72494  3.29354  2.67741  2.69355  4.24690  2.90347  2.73739  3.18146  2.89801  2.37887  2.77519  2.98518  4.58477  3.61503
          0.02005  4.31524  5.03759  0.61958  0.77255  0.48576  0.95510
    180   3.58484  5.34552  4.12740  3.57206  4.81842  3.95568  4.25215  4.41304  2.55587  3.84780  4.85512  3.88757  4.45390  3.46715  0.47259  3.65995  3.83139  4.12193  5.73042  4.67153    262 - -
          2.68618  4.42225  2.77519  2.73123  3.46354  2.40513  3.72494  3.29354  2.67741  2.69355  4.24690  2.90347  2.73739  3.18146  2.89801  2.37887  2.77519  2.98518  4.58477  3.61503
          0.02005  4.31524  5.03759  0.61958  0.77255  0.48576  0.95510
    181   3.58484  5.34552  4.12740  3.57206  4.81842  3.95568  4.25215  4.41304  2.55587  3.84780  4.85512  3.88757  4.45390  3.46715  0.47259  3.65995  3.83139  4.12193  5.73042  4.67153    263 - -
          2.68618  4.42225  2.77519  2.73123  3.46354  2.40513  3.72494  3.29354  2.67741  2.69355  4.24690  2.90347  2.73739  3.18146  2.89801  2.37887  2.77519  2.98518  4.58477  3.61503
          0.02005  4.31524  5.03759  0.61958  0.77255  0.48576  0.95510
    182   1.80814  3.16377  3.26112  2.02805  3.95943  3.42752  3.86276  3.30618  2.73720  3.00216  3.85483  3.18973  3.90941  3.07323  3.15358  2.71249  2.40933  2.99909  5.30967  4.02894    264 - -
          2.68618  4.42225  2.77519  2.73123  3.46354  2.40513  3.72494  3.29354  2.67741  2.69355  4.24690  2.90347  2.73739  3.18146  2.89801  2.37887  2.77519  2.98518  4.58477  3.61503
          0.02005  4.31524  5.03759  0.61958  0.77255  0.48576  0.95510
    183   3.30336  4.57711  5.11888  4.59833  3.61481  4.71473  5.22073  1.76219  4.48372  1.64313  3.40833  4.79728  4.96365  4.68885  4.63759  4.09443  3.55313  0.93767  5.62167  4.45585    265 - -
          2.68618  4.42225  2.77519  2.73123  3.46354  2.40513  3.72494  3.29354  2.67741  2.69355  4.24690  2.90347  2.73739  3.18146  2.89801  2.37887  2.77519  2.98518  4.58477  3.61503
          0.02005  4.31524  5.03759  0.61958  0.77255  0.48576  0.95510
    184   1.59226  4.58845  3.32237  2.88949  4.33098  1.78084  4.01850  3.74008  2.80968  3.37292  4.19961  3.26433  3.90593  3.21330  2.42529  2.67889  2.93690  3.31546  5.60317  4.33507    266 - -
          2.68618  4.42225  2.77519  2.73123  3.46354  2.40513  3.72494  3.29354  2.67741  2.69355  4.24690  2.90347  2.73739  3.18146  2.89801  2.37887  2.77519  2.98518  4.58477  3.61503
          0.02005  4.31524  5.03759  0.61958  0.77255  0.48576  0.95510
    185   2.26822  4.75693  3.37656  2.77543  3.96356  3.62289  3.76268  3.36202  2.16961  2.99348  3.85797  3.22465  4.00417  2.96144  2.08851  2.88332  3.00661  3.09167  2.31001  3.98075    267 - -
          2.68618  4.42225  2.77519  2.73123  3.46354  2.40513  3.72494  3.29354  2.67741  2.69355  4.24690  2.90347  2.73739  3.18146  2.89801  2.37887  2.77519  2.98518  4.58477  3.61503
          0.02005  4.31524  5.03759  0.61958  0.77255  0.48576  0.95510
    186   2.44428  5.23085  2.27175  1.92593  4.55869  3.41983  3.67358  4.03986  2.44526  3.52810  4.28723  2.47553  3.85996  2.78505  2.18241  2.69191  2.97615  3.61438  5.66979  4.25462    268 - -
          2.68618  4.42225  2.77519  2.73123  3.46354  2.40513  3.72494  3.29354  2.67741  2.69355  4.24690  2.90347  2.73739  3.18146  2.89801  2.37887  2.77519  2.98518  4.58477  3.61503
          0.32675  4.31524  1.32663  0.61958  0.77255  0.48576  0.95510
    187   1.65063  4.27575  3.43064  2.99768  3.77595  2.56328  3.99629  3.01477  2.95893  2.17985  3.73065  3.30573  3.84037  3.29123  3.29154  2.62765  2.79722  2.72541  5.21403  3.97207    269 - -
          2.68618  4.42225  2.77519  2.73123  3.46354  2.40513  3.72494  3.29354  2.67741  2.69355  4.24690  2.90347  2.73739  3.18146  2.89801  2.37887  2.77519  2.98518  4.58477  3.61503
          0.02715  4.01565  4.73799  0.61958  0.77255  0.79916  0.59730
    188   2.66292  4.65894  3.15899  2.80110  4.30273  1.45138  3.90554  3.76925  2.56920  3.36496  4.23240  3.19860  3.88303  3.11025  2.04094  2.76002  3.01302  3.37436  5.48267  4.25616    270 - -
          2.68618  4.42225  2.77519  2.73123  3.46354  2.40513  3.72494  3.29354  2.67741  2.69355  4.24690  2.90347  2.73739  3.18146  2.89801  2.37887  2.77519  2.98518  4.58477  3.61503
          0.02715  4.01565  4.73799  0.61958  0.77255  0.79916  0.59730
    189   2.23868  4.34044  4.10287  3.56720  2.55053  3.88998  4.20976  2.34620  3.46361  1.41616  3.14079  3.83901  4.26074  3.70666  3.69456  3.20728  3.08120  2.27915  4.85605  3.58397    271 - -
          2.68618  4.42225  2.77519  2.73123  3.46354  2.40513  3.72494  3.29354  2.67741  2.69355  4.24690  2.90347  2.73739  3.18146  2.89801  2.37887  2.77519  2.98518  4.58477  3.61503
          0.02715  4.01565  4.73799  0.61958  0.77255  0.79916  0.59730
    190   2.27845  4.22010  3.39155  3.07613  4.20853  3.00756  4.15084  3.56102  3.08823  3.29638  4.15302  3.28401  3.72688  3.41510  3.40698  1.45491  1.75561  3.08911  5.56660  4.33058    272 - -
          2.68618  4.42225  2.77519  2.73123  3.46354  2.40513  3.72494  3.29354  2.67741  2.69355  4.24690  2.90347  2.73739  3.18146  2.89801  2.37887  2.77519  2.98518  4.58477  3.61503
          0.02715  4.01565  4.73799  0.61958  0.77255  0.79916  0.59730
    191   2.62847  4.75567  3.04266  2.51295  4.04772  2.69026  3.64634  3.44740  2.35157  3.05338  3.88786  3.00264  3.83678  2.30286  2.35484  2.67874  2.86904  2.67012  5.28959  3.98816    273 - -
          2.68618  4.42225  2.77519  2.73123  3.46354  2.40513  3.72494  3.29354  2.67741  2.69355  4.24690  2.90347  2.73739  3.18146  2.89801  2.37887  2.77519  2.98518  4.58477  3.61503
          0.02715  4.01565  4.73799  0.61958  0.77255  0.79916  0.59730
    192   2.75514  4.64374  3.48240  2.91166  3.89664  3.53868  3.81197  3.11189  2.37382  2.83164  3.82721  3.29546  3.99104  3.02647  1.55066  2.89122  3.02041  2.22993  5.23720  3.98458    274 - -
          2.68618  4.42225  2.77519  2.73123  3.46354  2.40513  3.72494  3.29354  2.67741  2.69355  4.24690  2.90347  2.73739  3.18146  2.89801  2.37887  2.77519  2.98518  4.58477  3.61503
          0.02715  4.01565  4.73799  0.61958  0.77255  0.79916  0.59730
    193   2.34499  5.29845  1.89726  1.53527  4.61480  3.26103  3.71732  4.08256  2.64559  3.61668  4.43819  2.74055  3.82525  2.86872  3.19406  2.74905  3.09572  3.67655  5.79673  4.34254    275 - -
          2.68623  4.42230  2.77525  2.73128  3.46315  2.40518  3.72499  3.29359  2.67746  2.69324  4.24695  2.90352  2.73745  3.18151  2.89806  2.37877  2.77525  2.98523  4.58482  3.61508
          0.44849  1.04227  4.73799  0.18095  1.79863  0.79916  0.59730
    194   2.41510  4.78508  2.98532  2.47413  4.14185  3.37597  3.64547  3.55495  2.21581  3.14112  3.95753  2.96964  2.62082  2.79621  2.42055  2.33027  2.85735  3.20919  5.35684  4.04132    277 - -
          2.68618  4.42225  2.77519  2.73123  3.46354  2.40513  3.72494  3.29354  2.67741  2.69355  4.24690  2.90347  2.73739  3.18146  2.89801  2.37887  2.77519  2.98518  4.58477  3.61503
          0.02715  4.01565  4.73799  0.61958  0.77255  0.79916  0.59730
    195   2.86010  5.42202  1.61378  1.96804  4.71212  3.25883  3.70829  4.22050  2.63608  3.70624  4.51908  2.26628  3.82706  2.36021  3.19296  2.76345  3.12761  3.79212  5.86046  4.38215    278 - -
          2.68618  4.42225  2.77519  2.73123  3.46354  2.40513  3.72494  3.29354  2.67741  2.69355  4.24690  2.90347  2.73739  3.18146  2.89801  2.37887  2.77519  2.98518  4.58477  3.61503
          0.02715  4.01565  4.73799  0.61958  0.77255  0.79916  0.59730
    196   2.22125  3.24007  3.35633  2.79295  3.47911  3.50719  3.06920  2.87920  2.71152  2.57841  3.46467  3.21569  3.89713  3.05464  2.81447  2.75494  2.80191  2.64298  4.90682  3.01921    279 - -
          2.68618  4.42225  2.77519  2.73123  3.46354  2.40513  3.72494  3.29354  2.67741  2.69355  4.24690  2.90347  2.73739  3.18146  2.89801  2.37887  2.77519  2.98518  4.58477  3.61503
          0.02715  4.01565  4.73799  0.61958  0.77255  0.79916  0.59730
    197   2.13751  4.30203  4.09373  3.57551  3.46917  3.83047  4.36116  2.12204  3.46919  1.78641  3.35807  3.84743  4.26486  3.76375  3.72912  3.17372  3.05263  1.56723  5.17148  3.96572    280 - -
          2.68618  4.42225  2.77519  2.73123  3.46354  2.40513  3.72494  3.29354  2.67741  2.69355  4.24690  2.90347  2.73739  3.18146  2.89801  2.37887  2.77519  2.98518  4.58477  3.61503
          0.02715  4.01565  4.73799  0.61958  0.77255  0.79916  0.59730
    198   3.17259  4.99782  3.67840  3.16213  4.38893  3.63053  3.93656  3.94225  2.30689  3.43225  4.43044  3.51002  4.12772  3.15129  0.78031  3.25092  3.42981  3.66044  5.41490  4.28705    281 - -
          2.68618  4.42225  2.77519  2.73123  3.46354  2.40513  3.72494  3.29354  2.67741  2.69355  4.24690  2.90347  2.73739  3.18146  2.89801  2.37887  2.77519  2.98518  4.58477  3.61503
          0.02715  4.01565  4.73799  0.61958  0.77255  0.33025  1.26850
    199   3.30343  4.56602  5.15056  4.64841  3.74149  4.75370  5.32989  1.61892  4.54262  2.04847  3.52716  4.84717  5.01532  4.78598  4.71818  4.14769  3.56087  0.81289  5.75611  4.55695    282 - -
          2.68618  4.42225  2.77519  2.73123  3.46354  2.40513  3.72494  3.29354  2.67741  2.69355  4.24690  2.90347  2.73739  3.18146  2.89801  2.37887  2.77519  2.98518  4.58477  3.61503
          0.02005  4.31524  5.03759  0.61958  0.77255  0.48576  0.95510
    200   2.74925  4.90385  2.96959  2.65202  4.44046  3.39540  3.91009  3.93825  2.65350  3.50573  4.34239  3.12259  3.95522  1.74442  3.03450  1.46917  3.07432  3.52877  5.66114  4.32008    283 - -
          2.68618  4.42225  2.77519  2.73123  3.46354  2.40513  3.72494  3.29354  2.67741  2.69355  4.24690  2.90347  2.73739  3.18146  2.89801  2.37887  2.77519  2.98518  4.58477  3.61503
          0.02005  4.31524  5.03759  0.61958  0.77255  0.48576  0.95510
    201   4.13289  5.23229  5.04725  4.84461  1.39586  4.75897  3.61749  3.76252  4.66221  3.00844  4.32863  4.37594  5.04502  4.49177  4.59269  4.15308  4.34531  3.70424  3.71824  0.75901    284 - -
          2.68618  4.42225  2.77519  2.73123  3.46354  2.40513  3.72494  3.29354  2.67741  2.69355  4.24690  2.90347  2.73739  3.18146  2.89801  2.37887  2.77519  2.98518  4.58477  3.61503
          0.02005  4.31524  5.03759  0.61958  0.77255  0.48576  0.95510
    202   1.88633  4.22718  3.87780  3.32699  2.32559  2.68430  4.04814  2.26766  3.24808  2.44165  3.38245  3.60630  4.07879  3.50957  3.50939  2.95312  2.90008  2.45549  4.87900  3.65650    285 - -
          2.68618  4.42225  2.77519  2.73123  3.46354  2.40513  3.72494  3.29354  2.67741  2.69355  4.24690  2.90347  2.73739  3.18146  2.89801  2.37887  2.77519  2.98518  4.58477  3.61503
          0.02005  4.31524  5.03759  0.61958  0.77255  0.48576  0.95510
    203   1.95287  4.88164  3.08353  2.64202  4.43177  2.65804  3.83088  3.84241  1.47656  3.41864  4.23195  3.11264  3.92779  2.98124  2.89249  2.75351  3.00605  3.44610  5.60333  4.29501    286 - -
          2.68618  4.42225  2.77519  2.73123  3.46354  2.40513  3.72494  3.29354  2.67741  2.69355  4.24690  2.90347  2.73739  3.18146  2.89801  2.37887  2.77519  2.98518  4.58477  3.61503
          0.02005  4.31524  5.03759  0.61958  0.77255  0.48576  0.95510
    204   1.84392  2.84016  4.44050  3.95442  3.70302  3.65139  4.55805  2.36217  3.83450  2.60870  3.63704  3.99432  4.23199  4.06604  4.00866  3.05114  3.03129  1.23647  5.30295  4.11266    287 - -
          2.68618  4.42225  2.77519  2.73123  3.46354  2.40513  3.72494  3.29354  2.67741  2.69355  4.24690  2.90347  2.73739  3.18146  2.89801  2.37887  2.77519  2.98518  4.58477  3.61503
          0.02005  4.31524  5.03759  0.61958  0.77255  0.48576  0.95510
    205   1.77309  4.37318  4.30724  3.77722  3.53940  3.95947  4.48261  2.23831  3.67077  1.71822  3.43967  4.01126  4.38518  3.93540  3.90100  3.30035  3.15117  1.58437  5.22315  4.02904    288 - -
          2.68618  4.42225  2.77519  2.73123  3.46354  2.40513  3.72494  3.29354  2.67741  2.69355  4.24690  2.90347  2.73739  3.18146  2.89801  2.37887  2.77519  2.98518  4.58477  3.61503
          0.02005  4.31524  5.03759  0.61958  0.77255  0.48576  0.95510
    206   3.42383  5.55469  2.78090  0.52819  4.97083  3.62703  4.28453  4.52172  3.23014  4.07505  5.05549  3.29217  4.26014  3.50711  3.66806  3.37402  3.73968  4.16811  6.05365  4.81066    289 - -
          2.68618  4.42225  2.77519  2.73123  3.46354  2.40513  3.72494  3.29354  2.67741  2.69355  4.24690  2.90347  2.73739  3.18146  2.89801  2.37887  2.77519  2.98518  4.58477  3.61503
          0.02005  4.31524  5.03759  0.61958  0.77255  0.48576  0.95510
    207   2.88280  4.40840  4.03983  3.49729  2.21053  3.89566  3.89898  2.82595  3.40141  2.06280  3.46173  3.73652  2.06512  3.63179  3.63877  3.18010  3.11479  2.66188  4.42922  2.19304    290 - -
          2.68618  4.42225  2.77519  2.73123  3.46354  2.40513  3.72494  3.29354  2.67741  2.69355  4.24690  2.90347  2.73739  3.18146  2.89801  2.37887  2.77519  2.98518  4.58477  3.61503
          0.02005  4.31524  5.03759  0.61958  0.77255  0.48576  0.95510
    208   3.33445  5.28042  3.29498  3.08228  4.50828  3.72827  4.23508  4.23613  2.87664  3.68951  4.72909  3.53686  4.30318  0.61340  3.14101  3.37470  3.64257  3.94412  5.70692  4.44491    291 - -
          2.68618  4.42225  2.77519  2.73123  3.46354  2.40513  3.72494  3.29354  2.67741  2.69355  4.24690  2.90347  2.73739  3.18146  2.89801  2.37887  2.77519  2.98518  4.58477  3.61503
          0.02005  4.31524  5.03759  0.61958  0.77255  0.48576  0.95510
    209   2.41082  5.22179  3.45332  2.80563  4.66811  3.71456  3.72790  4.02605  1.57959  3.49610  4.33488  3.24342  4.09118  2.85643  1.40727  3.03221  3.22533  3.68403  5.57726  4.36312    292 - -
          2.68618  4.42225  2.77519  2.73123  3.46354  2.40513  3.72494  3.29354  2.67741  2.69355  4.24690  2.90347  2.73739  3.18146  2.89801  2.37887  2.77519  2.98518  4.58477  3.61503
          0.02005  4.31524  5.03759  0.61958  0.77255  0.48576  0.95510
    210   3.58484  5.34552  4.12740  3.57206  4.81842  3.95568  4.25215  4.41304  2.55587  3.84780  4.85512  3.88757  4.45390  3.46715  0.47259  3.65995  3.83139  4.12193  5.73042  4.67153    293 - -
          2.68618  4.42225  2.77519  2.73123  3.46354  2.40513  3.72494  3.29354  2.67741  2.69355  4.24690  2.90347  2.73739  3.18146  2.89801  2.37887  2.77519  2.98518  4.58477  3.61503
          0.02005  4.31524  5.03759  0.61958  0.77255  0.48576  0.95510
    211   2.82229  4.54757  3.78955  3.43618  3.75615  1.68410  4.33475  3.05807  3.36528  1.23204  3.80148  3.71606  4.18626  3.71720  3.63027  3.06181  3.17851  2.87406  5.30678  4.05896    294 - -
          2.68618  4.42225  2.77519  2.73123  3.46354  2.40513  3.72494  3.29354  2.67741  2.69355  4.24690  2.90347  2.73739  3.18146  2.89801  2.37887  2.77519  2.98518  4.58477  3.61503
          0.02005  4.31524  5.03759  0.61958  0.77255  0.48576  0.95510
    212   1.28085  4.38979  4.06750  3.56957  3.68957  3.71248  4.39807  2.45308  3.47466  2.16590  3.60230  3.81517  4.23418  3.77588  3.75045  3.07696  3.07928  1.91461  5.31629  4.10151    295 - -
          2.68618  4.42225  2.77519  2.73123  3.46354  2.40513  3.72494  3.29354  2.67741  2.69355  4.24690  2.90347  2.73739  3.18146  2.89801  2.37887  2.77519  2.98518  4.58477  3.61503
          0.02005  4.31524  5.03759  0.61958  0.77255  0.48576  0.95510
    213   2.78478  4.43073  3.90803  3.40018  3.58401  3.75243  4.25355  2.54189  3.29485  2.08509  3.52347  3.71392  1.75296  3.61954  3.58592  3.08820  3.07761  1.77470  5.19382  3.96360    296 - -
          2.68618  4.42225  2.77519  2.73123  3.46354  2.40513  3.72494  3.29354  2.67741  2.69355  4.24690  2.90347  2.73739  3.18146  2.89801  2.37887  2.77519  2.98518  4.58477  3.61503
          0.02005  4.31524  5.03759  0.61958  0.77255  0.48576  0.95510
    214   3.61433  5.30877  3.68783  3.51346  3.70555  3.91338  0.47865  4.39112  3.35024  3.81616  4.91217  3.89570  4.49982  3.89212  3.57731  3.68818  3.94235  4.11782  5.15660  3.64852    297 - -
          2.68618  4.42225  2.77519  2.73123  3.46354  2.40513  3.72494  3.29354  2.67741  2.69355  4.24690  2.90347  2.73739  3.18146  2.89801  2.37887  2.77519  2.98518  4.58477  3.61503
          0.02005  4.31524  5.03759  0.61958  0.77255  0.48576  0.95510
    215   2.42148  4.36637  4.62869  4.05082  1.89196  4.15917  4.45919  1.98085  3.91069  1.49028  3.13541  4.20712  4.47123  4.06528  4.02572  3.47467  3.21142  2.26975  4.94272  3.74976    298 - -
          2.68618  4.42225  2.77519  2.73123  3.46354  2.40513  3.72494  3.29354  2.67741  2.69355  4.24690  2.90347  2.73739  3.18146  2.89801  2.37887  2.77519  2.98518  4.58477  3.61503
          0.02005  4.31524  5.03759  0.61958  0.77255  0.48576  0.95510
    216   3.61433  5.30877  3.68783  3.51346  3.70555  3.91338  0.47865  4.39112  3.35024  3.81616  4.91217  3.89570  4.49982  3.89212  3.57731  3.68818  3.94235  4.11782  5.15660  3.64852    299 - -
          2.68618  4.42225  2.77519  2.73123  3.46354  2.40513  3.72494  3.29354  2.67741  2.69355  4.24690  2.90347  2.73739  3.18146  2.89801  2.37887  2.77519  2.98518  4.58477  3.61503
          0.02005  4.31524  5.03759  0.61958  0.77255  0.48576  0.95510
    217   1.01669  4.41142  3.94800  3.53822  2.54625  3.52061  4.29555  2.94125  3.49097  2.68479  3.76484  3.72482  4.12736  3.76580  3.75527  2.93168  3.06144  2.72987  5.12646  3.75631    300 - -
          2.68618  4.42225  2.77519  2.73123  3.46354  2.40513  3.72494  3.29354  2.67741  2.69355  4.24690  2.90347  2.73739  3.18146  2.89801  2.37887  2.77519  2.98518  4.58477  3.61503
          0.02005  4.31524  5.03759  0.61958  0.77255  0.48576  0.95510
    218   1.72911  4.37648  4.30640  3.78626  3.60978  3.94595  4.51736  2.20469  3.68339  2.00264  3.50837  4.01697  4.39127  3.95839  3.92212  3.29558  3.15542  1.40527  5.28650  4.08284    301 - -
          2.68618  4.42225  2.77519  2.73123  3.46354  2.40513  3.72494  3.29354  2.67741  2.69355  4.24690  2.90347  2.73739  3.18146  2.89801  2.37887  2.77519  2.98518  4.58477  3.61503
          0.02005  4.31524  5.03759  0.61958  0.77255  0.48576  0.95510
    219   3.39770  4.72292  4.92574  4.57653  3.71655  4.51824  5.24569  0.65247  4.41567  2.23386  3.60569  4.76500  4.92736  4.73189  4.56563  4.07743  3.69684  1.96157  5.68329  4.44703    302 - -
          2.68618  4.42225  2.77519  2.73123  3.46354  2.40513  3.72494  3.29354  2.67741  2.69355  4.24690  2.90347  2.73739  3.18146  2.89801  2.37887  2.77519  2.98518  4.58477  3.61503
          0.02005  4.31524  5.03759  0.61958  0.77255  0.48576  0.95510
    220   3.58484  5.34552  4.12740  3.57206  4.81842  3.95568  4.25215  4.41304  2.55587  3.84780  4.85512  3.88757  4.45390  3.46715  0.47259  3.65995  3.83139  4.12193  5.73042  4.67153    303 - -
          2.68444  4.42349  2.77643  2.73247  3.46478  2.40577  3.72395  3.29398  2.67864  2.69346  4.24726  2.90470  2.73633  3.18041  2.89729  2.37997  2.77470  2.98321  4.57550  3.61427
          0.32675  1.30106  5.03759  2.90541  0.05628  0.48576  0.95510
    221   1.76675  3.29147  4.28576  3.71929  3.36865  3.87628  4.29188  2.09266  3.59859  1.68124  3.32194  3.91706  4.27076  3.82800  3.78606  3.19185  3.02209  2.16968  4.96779  3.77951    327 - -
          2.68618  4.42225  2.77519  2.73123  3.46354  2.40513  3.72494  3.29354  2.67741  2.69355  4.24690  2.90347  2.73739  3.18146  2.89801  2.37887  2.77519  2.98518  4.58477  3.61503
          0.02005  4.31524  5.03759  0.61958  0.77255  0.48576  0.95510
    222   3.53853  5.66347  0.44716  2.72861  5.11712  3.61358  4.41274  4.82216  3.59315  4.35636  5.36633  3.29958  4.29794  3.66746  4.15319  3.46530  3.89341  4.42013  6.18886  4.94517    328 - -
          2.68618  4.42225  2.77519  2.73123  3.46354  2.40513  3.72494  3.29354  2.67741  2.69355  4.24690  2.90347  2.73739  3.18146  2.89801  2.37887  2.77519  2.98518  4.58477  3.61503
          0.02005  4.31524  5.03759  0.61958  0.77255  0.48576  0.95510
    223   2.72825  5.12549  2.88725  2.13933  4.45102  2.19139  3.66992  3.90402  2.38714  3.41902  4.19539  2.94598  2.98763  2.52680  2.33944  2.70492  2.96126  3.51085  5.57685  4.20288    329 - -
          2.68618  4.42225  2.77519  2.73123  3.46354  2.40513  3.72494  3.29354  2.67741  2.69355  4.24690  2.90347  2.73739  3.18146  2.89801  2.37887  2.77519  2.98518  4.58477  3.61503
          0.02005  4.31524  5.03759  0.61958  0.77255  0.48576  0.95510
    224   2.79013  4.74682  3.38457  2.85255  3.98580  3.58478  3.86202  3.37859  2.53418  2.43801  3.91526  3.28340  1.61279  3.07186  2.32497  2.89851  3.04878  3.11705  5.31301  4.04035    330 - -
          2.68618  4.42225  2.77519  2.73123  3.46354  2.40513  3.72494  3.29354  2.67741  2.69355  4.24690  2.90347  2.73739  3.18146  2.89801  2.37887  2.77519  2.98518  4.58477  3.61503
          0.02005  4.31524  5.03759  0.61958  0.77255  0.48576  0.95510
    225   2.73490  4.96099  2.14026  2.09990  4.22716  3.45762  3.75271  3.56914  2.59163  3.23374  4.06342  2.98603  3.90683  2.90810  3.07127  2.75276  2.60243  2.04517  5.49427  4.13988    331 - -
          2.68618  4.42225  2.77519  2.73123  3.46354  2.40513  3.72494  3.29354  2.67741  2.69355  4.24690  2.90347  2.73739  3.18146  2.89801  2.37887  2.77519  2.98518  4.58477  3.61503
          0.02005  4.31524  5.03759  0.61958  0.77255  0.48576  0.95510
    226   2.65065  4.54926  3.31644  2.92852  3.66184  1.89959  3.96109  3.38141  2.96751  3.04494  3.93036  3.31398  3.98216  3.28780  3.33846  2.26021  2.98166  3.07146  5.12190  1.91842    332 - -
          2.68618  4.42225  2.77519  2.73123  3.46354  2.40513  3.72494  3.29354  2.67741  2.69355  4.24690  2.90347  2.73739  3.18146  2.89801  2.37887  2.77519  2.98518  4.58477  3.61503
          0.02005  4.31524  5.03759  0.61958  0.77255  0.48576  0.95510
    227   2.82277  5.29058  1.98731  2.11288  4.63225  2.81027  3.76281  4.11571  2.61573  3.62277  4.40717  2.88263  2.14307  2.89364  3.14101  2.32727  3.08194  3.69492  5.78529  4.35429    333 - -
          2.68618  4.42225  2.77519  2.73123  3.46354  2.40513  3.72494  3.29354  2.67741  2.69355  4.24690  2.90347  2.73739  3.18146  2.89801  2.37887  2.77519  2.98518  4.58477  3.61503
          0.02005  4.31524  5.03759  0.61958  0.77255  0.48576  0.95510
    228   2.89888  5.17718  1.17064  2.42822  4.47794  2.94903  3.89708  3.91950  2.82484  2.63042  4.40004  2.97625  3.97819  3.07182  3.33505  2.88274  3.18633  3.56656  5.75075  4.34470    334 - -
          2.68618  4.42225  2.77519  2.73123  3.46354  2.40513  3.72494  3.29354  2.67741  2.69355  4.24690  2.90347  2.73739  3.18146  2.89801  2.37887  2.77519  2.98518  4.58477  3.61503
          0.02005  4.31524  5.03759  0.61958  0.77255  0.48576  0.95510
    229   2.63431  3.27171  2.62392  2.57789  4.01011  3.01277  3.15376  3.41514  2.58848  3.04808  3.87982  3.07283  3.88742  2.92815  3.03552  2.70372  1.88088  3.10333  5.31825  4.00623    335 - -
          2.68618  4.42225  2.77519  2.73123  3.46354  2.40513  3.72494  3.29354  2.67741  2.69355  4.24690  2.90347  2.73739  3.18146  2.89801  2.37887  2.77519  2.98518  4.58477  3.61503
          0.02005  4.31524  5.03759  0.61958  0.77255  0.48576  0.95510
    230   2.68228  4.94195  3.01364  2.49057  4.26500  2.53950  2.78046  3.69646  2.43375  3.26381  4.06347  3.00645  2.43242  2.83327  2.47308  2.69855  2.71954  3.33846  5.46540  4.12323    336 - -
          2.68618  4.42225  2.77519  2.73123  3.46354  2.40513  3.72494  3.29354  2.67741  2.69355  4.24690  2.90347  2.73739  3.18146  2.89801  2.37887  2.77519  2.98518  4.58477  3.61503
          0.02005  4.31524  5.03759  0.61958  0.77255  0.48576  0.95510
    231   2.64026  4.46931  3.47924  3.04499  3.81249  2.59203  4.05305  3.16195  3.00881  1.70890  3.78579  3.40459  1.99282  3.35098  3.34753  2.82814  2.96624  2.89865  5.25018  4.00200    337 - -
          2.68618  4.42225  2.77519  2.73123  3.46354  2.40513  3.72494  3.29354  2.67741  2.69355  4.24690  2.90347  2.73739  3.18146  2.89801  2.37887  2.77519  2.98518  4.58477  3.61503
          0.02005  4.31524  5.03759  0.61958  0.77255  0.48576  0.95510
    232   2.91411  4.97178  3.03729  2.80488  4.46151  3.47956  4.05862  3.98701  2.79811  3.54344  4.45245  3.26210  1.07876  2.33737  3.13348  2.97508  3.25223  3.61820  5.69831  4.40053    338 - -
          2.68618  4.42225  2.77519  2.73123  3.46354  2.40513  3.72494  3.29354  2.67741  2.69355  4.24690  2.90347  2.73739  3.18146  2.89801  2.37887  2.77519  2.98518  4.58477  3.61503
          0.02005  4.31524  5.03759  0.61958  0.77255  0.48576  0.95510
    233   1.94448  4.52576  3.33014  2.38044  3.81133  3.51656  3.89459  3.02874  2.81028  2.83852  3.72747  3.25948  3.96695  3.13973  3.20823  2.79646  2.31446  2.04877  5.21377  3.94925    339 - -
          2.68618  4.42225  2.77519  2.73123  3.46354  2.40513  3.72494  3.29354  2.67741  2.69355  4.24690  2.90347  2.73739  3.18146  2.89801  2.37887  2.77519  2.98518  4.58477  3.61503
          0.02005  4.31524  5.03759  0.61958  0.77255  0.48576  0.95510
    234   4.17386  5.36950  4.83040  4.66141  3.26353  4.28260  4.55643  4.24790  4.39367  3.55535  4.85548  4.73131  4.84010  4.75561  4.43531  4.37327  4.50174  4.14823  0.32661  3.24641    340 - -
          2.68620  4.42227  2.77521  2.73125  3.46356  2.40514  3.72417  3.29356  2.67742  2.69357  4.24691  2.90348  2.73741  3.18148  2.89802  2.37889  2.77521  2.98520  4.58479  3.61505
          0.44550  2.25368  1.36852  0.32566  1.28030  0.48576  0.95510
    235   1.81893  4.92145  1.54851  2.35156  4.46371  3.21645  3.84719  3.83608  2.80585  3.50191  4.36531  2.87681  3.83060  3.02890  3.31473  2.71565  3.04209  3.44265  5.72966  4.33982    342 - -
          2.68618  4.42225  2.77519  2.73123  3.46354  2.40513  3.72494  3.29354  2.67741  2.69355  4.24690  2.90347  2.73739  3.18146  2.89801  2.37887  2.77519  2.98518  4.58477  3.61503
          0.02675  4.03023  4.75257  0.61958  0.77255  0.78778  0.60670
    236   2.80158  5.24692  1.64592  2.19238  4.60718  3.25514  3.73222  4.10659  2.65967  3.62762  4.44424  2.19523  2.61744  2.88524  3.20364  2.73903  3.08517  3.68523  5.79232  4.34244    343 - -
          2.68618  4.42225  2.77519  2.73123  3.46354  2.40513  3.72494  3.29354  2.67741  2.69355  4.24690  2.90347  2.73739  3.18146  2.89801  2.37887  2.77519  2.98518  4.58477  3.61503
          0.02675  4.03023  4.75257  0.61958  0.77255  0.33473  1.25712
    237   2.02613  4.74333  2.15822  2.59564  4.02648  3.47130  3.79582  3.34299  2.65122  2.27853  3.90036  3.09192  3.91676  2.97964  3.09915  2.74470  2.59956  3.05010  5.35700  4.04486    344 - -
          2.68618  4.42225  2.77519  2.73123  3.46354  2.40513  3.72494  3.29354  2.67741  2.69355  4.24690  2.90347  2.73739  3.18146  2.89801  2.37887  2.77519  2.98518  4.58477  3.61503
          0.02005  4.31524  5.03759  0.61958  0.77255  0.48576  0.95510
    238   1.69393  4.31996  3.83906  3.52931  4.37772  3.17215  4.49914  3.54002  3.50399  3.40635  4.30976  3.60554  3.92356  3.80644  3.77242  2.63081  1.02477  3.11035  5.78874  4.59744    345 - -
          2.68618  4.42225  2.77519  2.73123  3.46354  2.40513  3.72494  3.29354  2.67741  2.69355  4.24690  2.90347  2.73739  3.18146  2.89801  2.37887  2.77519  2.98518  4.58477  3.61503
          0.02005  4.31524  5.03759  0.61958  0.77255  0.48576  0.95510
    239   1.67844  4.65984  2.53849  2.68074  4.11778  2.51139  3.87853  3.47705  2.75367  3.15655  3.99583  3.13964  3.89868  3.06971  3.19430  2.69969  2.91551  2.40820  5.43908  4.13673    346 - -
          2.68618  4.42225  2.77519  2.73123  3.46354  2.40513  3.72494  3.29354  2.67741  2.69355  4.24690  2.90347  2.73739  3.18146  2.89801  2.37887  2.77519  2.98518  4.58477  3.61503
          0.02005  4.31524  5.03759  0.61958  0.77255  0.48576  0.95510
    240   2.20662  5.11541  2.27281  2.14737  4.46805  2.20075  3.73407  3.92685  2.55504  3.46552  4.25145  2.92293  3.87862  2.86502  3.05630  2.71723  2.48308  3.52863  5.64871  4.25295    347 - -
          2.68618  4.42225  2.77519  2.73123  3.46354  2.40513  3.72494  3.29354  2.67741  2.69355  4.24690  2.90347  2.73739  3.18146  2.89801  2.37887  2.77519  2.98518  4.58477  3.61503
          0.02005  4.31524  5.03759  0.61958  0.77255  0.48576  0.95510
    241   2.68061  4.22792  3.89292  2.69612  3.18686  3.73202  3.96113  2.67518  3.22068  1.87200  3.32451  3.60733  4.10218  3.48167  3.47084  3.00553  2.91190  2.23987  3.25976  2.38743    348 - -
          2.68618  4.42225  2.77519  2.73123  3.46354  2.40513  3.72494  3.29354  2.67741  2.69355  4.24690  2.90347  2.73739  3.18146  2.89801  2.37887  2.77519  2.98518  4.58477  3.61503
          0.02005  4.31524  5.03759  0.61958  0.77255  0.48576  0.95510
    242   3.39769  4.72858  5.03910  4.52837  3.34098  4.64118  5.08446  2.17048  4.35919  0.84852  3.15174  4.74169  4.89748  4.52271  4.48007  4.03370  3.64981  1.65432  5.41117  4.29172    349 - -
          2.68618  4.42225  2.77519  2.73123  3.46354  2.40513  3.72494  3.29354  2.67741  2.69355  4.24690  2.90347  2.73739  3.18146  2.89801  2.37887  2.77519  2.98518  4.58477  3.61503
          0.02005  4.31524  5.03759  0.61958  0.77255  0.48576  0.95510
    243   2.03549  4.93575  1.76203  2.49100  4.48635  2.59340  3.84454  3.93089  2.69914  3.50327  4.29985  3.00183  3.88595  2.99308  3.18852  2.70567  2.35679  3.50473  5.70156  4.33063    350 - -
          2.68618  4.42225  2.77519  2.73123  3.46354  2.40513  3.72494  3.29354  2.67741  2.69355  4.24690  2.90347  2.73739  3.18146  2.89801  2.37887  2.77519  2.98518  4.58477  3.61503
          0.02005  4.31524  5.03759  0.61958  0.77255  0.48576  0.95510
    244   2.79063  5.09664  1.68557  2.42668  4.57833  3.36750  3.86295  4.02678  2.74845  3.59508  4.40735  2.96218  1.96557  3.01616  3.25520  2.78353  2.43093  3.61122  5.78908  4.39208    351 - -
          2.68618  4.42225  2.77519  2.73123  3.46354  2.40513  3.72494  3.29354  2.67741  2.69355  4.24690  2.90347  2.73739  3.18146  2.89801  2.37887  2.77519  2.98518  4.58477  3.61503
          0.02005  4.31524  5.03759  0.61958  0.77255  0.48576  0.95510
    245   1.87076  4.72744  2.37729  2.58829  4.03522  2.98457  3.77331  2.75448  2.61876  3.06673  3.90266  3.08082  3.89300  2.95147  3.06824  2.70879  2.58777  3.09344  5.34674  4.03456    352 - -
          2.68618  4.42225  2.77519  2.73123  3.46354  2.40513  3.72494  3.29354  2.67741  2.69355  4.24690  2.90347  2.73739  3.18146  2.89801  2.37887  2.77519  2.98518  4.58477  3.61503
          0.02005  4.31524  5.03759  0.61958  0.77255  0.48576  0.95510
    246   2.72155  4.27066  4.07943  3.53569  3.50838  3.77187  4.25108  1.59000  3.43974  2.46804  3.46151  3.78616  4.20975  3.70937  3.68673  2.68006  2.01994  1.97237  5.06350  3.85785    353 - -
          2.68618  4.42225  2.77519  2.73123  3.46354  2.40513  3.72494  3.29354  2.67741  2.69355  4.24690  2.90347  2.73739  3.18146  2.89801  2.37887  2.77519  2.98518  4.58477  3.61503
          0.02005  4.31524  5.03759  0.61958  0.77255  0.48576  0.95510
    247   2.49385  5.06453  3.03167  2.49357  4.39013  2.39933  3.25933  3.82237  2.32944  3.35214  4.14515  3.01062  3.90451  2.39463  1.95568  2.74209  2.97436  3.45382  5.51551  4.17837    354 - -
          2.68618  4.42225  2.77519  2.73123  3.46354  2.40513  3.72494  3.29354  2.67741  2.69355  4.24690  2.90347  2.73739  3.18146  2.89801  2.37887  2.77519  2.98518  4.58477  3.61503
          0.02005  4.31524  5.03759  0.61958  0.77255  0.48576  0.95510
    248   2.10738  4.94654  3.00370  2.20189  4.22184  3.46593  3.66352  3.65007  2.41844  3.22116  4.01701  2.97937  3.86077  2.43866  2.42261  2.67460  2.59852  2.91537  5.43084  4.08094    355 - -
          2.68618  4.42225  2.77519  2.73123  3.46354  2.40513  3.72494  3.29354  2.67741  2.69355  4.24690  2.90347  2.73739  3.18146  2.89801  2.37887  2.77519  2.98518  4.58477  3.61503
          0.02005  4.31524  5.03759  0.61958  0.77255  0.48576  0.95510
    249   1.14104  4.39694  3.64889  3.37091  4.47957  3.17963  4.43964  3.82576  3.41702  3.55553  4.42398  3.53326  1.61649  3.71889  3.72050  2.64784  2.95143  3.32856  5.83023  4.62779    356 - -
          2.68618  4.42225  2.77519  2.73123  3.46354  2.40513  3.72494  3.29354  2.67741  2.69355  4.24690  2.90347  2.73739  3.18146  2.89801  2.37887  2.77519  2.98518  4.58477  3.61503
          0.02005  4.31524  5.03759  0.61958  0.77255  0.48576  0.95510
    250   1.41573  4.45691  4.04573  3.60585  3.61935  3.69984  4.42144  2.63848  3.48801  1.45836  3.55274  3.83743  4.24442  3.80773  3.73836  3.09671  3.13917  2.50232  5.29810  4.08314    357 - -
          2.68618  4.42225  2.77519  2.73123  3.46354  2.40513  3.72494  3.29354  2.67741  2.69355  4.24690  2.90347  2.73739  3.18146  2.89801  2.37887  2.77519  2.98518  4.58477  3.61503
          0.02005  4.31524  5.03759  0.61958  0.77255  0.48576  0.95510
    251   2.06385  4.73300  3.13952  2.60961  4.20010  3.04538  3.79090  3.62276  2.59330  3.22581  4.03312  3.08425  2.48534  2.94808  2.51337  2.35757  2.44031  3.24920  5.45838  4.13820    358 - -
          2.68618  4.42225  2.77519  2.73123  3.46354  2.40513  3.72494  3.29354  2.67741  2.69355  4.24690  2.90347  2.73739  3.18146  2.89801  2.37887  2.77519  2.98518  4.58477  3.61503
          0.02005  4.31524  5.03759  0.61958  0.77255  0.48576  0.95510
    252   2.64174  4.62344  3.22646  2.68646  3.85556  3.50194  2.50617  3.25317  2.64064  2.91423  3.18293  3.15554  3.92212  2.99875  3.05087  2.25152  2.03066  2.97208  5.20937  3.92028    359 - -
          2.68618  4.42225  2.77519  2.73123  3.46354  2.40513  3.72494  3.29354  2.67741  2.69355  4.24690  2.90347  2.73739  3.18146  2.89801  2.37887  2.77519  2.98518  4.58477  3.61503
          0.16525  4.31524  1.97363  0.61958  0.77255  0.48576  0.95510
    253   2.62754  4.27231  3.78057  3.25294  3.22452  3.57807  3.94765  2.79083  3.12290  2.51516  3.46714  3.52997  4.03722  3.43633  3.39013  2.23964  2.90922  2.14716  2.08936  3.39835    360 - -
          2.68618  4.42225  2.77519  2.73123  3.46354  2.40513  3.72494  3.29354  2.67741  2.69355  4.24690  2.90347  2.73739  3.18146  2.89801  2.37887  2.77519  2.98518  4.58477  3.61503
          0.02315  4.17314  4.89549  0.61958  0.77255  0.65831  0.72924
    254   1.97650  4.83659  2.05914  2.46470  4.00266  3.40958  3.73469  3.50378  2.61330  3.13517  3.98210  2.98265  3.87646  2.92304  3.07961  2.72575  2.94506  3.18905  5.33580  2.73423    361 - -
          2.68618  4.42225  2.77519  2.73123  3.46354  2.40513  3.72494  3.29354  2.67741  2.69355  4.24690  2.90347  2.73739  3.18146  2.89801  2.37887  2.77519  2.98518  4.58477  3.61503
          0.02315  4.17314  4.89549  0.61958  0.77255  0.39126  1.12765
    255   2.43306  4.84920  2.55166  2.14181  4.10614  3.46899  3.72709  3.47255  2.55245  3.12393  3.95090  3.01861  3.88935  2.88703  3.01736  2.71646  2.40456  2.18179  5.38819  4.05423    362 - -
          2.68618  4.42225  2.77519  2.73123  3.46354  2.40513  3.72494  3.29354  2.67741  2.69355  4.24690  2.90347  2.73739  3.18146  2.89801  2.37887  2.77519  2.98518  4.58477  3.61503
          0.02005  4.31524  5.03759  0.61958  0.77255  0.48576  0.95510
    256   1.69485  4.63119  3.27020  2.75155  4.17960  3.36323  3.88116  3.58258  2.67984  3.21351  4.03753  3.17991  3.88684  3.06177  2.29539  2.14465  2.37233  3.20930  5.46273  4.17419    363 - -
          2.68618  4.42225  2.77519  2.73123  3.46354  2.40513  3.72494  3.29354  2.67741  2.69355  4.24690  2.90347  2.73739  3.18146  2.89801  2.37887  2.77519  2.98518  4.58477  3.61503
          0.02005  4.31524  5.03759  0.61958  0.77255  0.48576  0.95510
    257   3.30179  4.62261  5.00418  4.49862  3.48507  4.59271  5.08762  2.02542  4.34617  1.26768  3.30739  4.69567  4.88014  4.55378  4.48993  3.98238  3.56017  1.13110  5.48943  4.32614    364 - -
          2.68618  4.42225  2.77519  2.73123  3.46354  2.40513  3.72494  3.29354  2.67741  2.69355  4.24690  2.90347  2.73739  3.18146  2.89801  2.37887  2.77519  2.98518  4.58477  3.61503
          0.02005  4.31524  5.03759  0.61958  0.77255  0.48576  0.95510
    258   2.79968  5.10459  1.32844  2.42529  4.64813  3.34475  3.89882  4.10801  2.81174  3.67249  4.48461  2.95957  3.92788  3.05644  3.32911  2.13794  2.41780  3.67007  5.85968  4.45150    365 - -
          2.68618  4.42225  2.77519  2.73123  3.46354  2.40513  3.72494  3.29354  2.67741  2.69355  4.24690  2.90347  2.73739  3.18146  2.89801  2.37887  2.77519  2.98518  4.58477  3.61503
          0.02005  4.31524  5.03759  0.61958  0.77255  0.48576  0.95510
    259   2.25736  4.77222  2.62183  2.34875  3.99981  3.00422  3.70952  3.39623  2.53543  2.61601  3.85879  3.04258  3.88233  2.87821  2.98995  2.70291  2.58655  2.54265  5.29952  3.98069    366 - -
          2.68618  4.42225  2.77519  2.73123  3.46354  2.40513  3.72494  3.29354  2.67741  2.69355  4.24690  2.90347  2.73739  3.18146  2.89801  2.37887  2.77519  2.98518  4.58477  3.61503
          0.11822  4.31524  2.32138  0.61958  0.77255  0.48576  0.95510
    260   2.67323  4.42407  3.45058  2.55737  3.55801  3.62424  3.89063  2.09488  2.85616  2.21940  3.49837  3.33932  2.50634  3.19108  3.21320  2.88520  2.90972  2.56811  5.02722  3.78523    367 - -
          2.68595  4.42228  2.77494  2.73127  3.46357  2.40516  3.72498  3.29357  2.67744  2.69358  4.24693  2.90350  2.73743  3.18150  2.89804  2.37890  2.77523  2.98522  4.58480  3.61506
          0.12388  2.21302  4.94146  0.65966  0.72780  0.41615  1.07759
    261   2.23920  4.90737  2.56914  2.46346  4.23911  2.46525  3.69329  3.67278  2.47925  3.24749  4.04111  2.98408  3.85277  2.82871  2.62265  2.32318  2.88927  2.87252  5.45996  4.10618    370 - -
          2.68618  4.42225  2.77519  2.73123  3.46354  2.40513  3.72494  3.29354  2.67741  2.69355  4.24690  2.90347  2.73739  3.18146  2.89801  2.37887  2.77519  2.98518  4.58477  3.61503
          0.02005  4.31524  5.03759  0.61958  0.77255  0.48576  0.95510
    262   2.26909  4.98151  2.65798  2.09556  4.26687  3.44272  3.66813  3.12889  2.45072  3.26853  4.05747  2.95180  2.72173  2.79741  2.93035  2.33992  2.89970  3.34186  5.47289  4.10674    371 - -
          2.68618  4.42225  2.77519  2.73123  3.46354  2.40513  3.72494  3.29354  2.67741  2.69355  4.24690  2.90347  2.73739  3.18146  2.89801  2.37887  2.77519  2.98518  4.58477  3.61503
          0.02005  4.31524  5.03759  0.61958  0.77255  0.48576  0.95510
    263   3.01442  5.58321  1.25545  1.87771  4.90546  2.91413  3.87403  4.42231  2.84477  3.90629  4.72444  2.84279  3.96909  3.02546  3.42909  2.29140  3.29474  3.98013  6.06298  4.56752    372 - -
          2.68618  4.42225  2.77519  2.73123  3.46354  2.40513  3.72494  3.29354  2.67741  2.69355  4.24690  2.90347  2.73739  3.18146  2.89801  2.37887  2.77519  2.98518  4.58477  3.61503
          0.02005  4.31524  5.03759  0.61958  0.77255  0.48576  0.95510
    264   1.87499  5.04160  1.61301  2.46410  4.66761  2.09380  3.93816  4.12961  2.86660  3.69656  4.50789  2.98668  3.92715  3.10092  3.38298  2.78229  3.11303  3.67315  5.88427  4.48747    373 - -
          2.68618  4.42225  2.77519  2.73123  3.46354  2.40513  3.72494  3.29354  2.67741  2.69355  4.24690  2.90347  2.73739  3.18146  2.89801  2.37887  2.77519  2.98518  4.58477  3.61503
          0.02005  4.31524  5.03759  0.61958  0.77255  0.48576  0.95510
    265   2.74612  5.13426  2.92835  1.93380  4.46120  3.47759  3.66805  3.90762  2.35202  3.41870  4.19863  2.96441  3.88807  2.05674  2.47878  2.72326  2.27223  3.51882  5.57055  4.20773    374 - -
          2.68618  4.42225  2.77519  2.73123  3.46354  2.40513  3.72494  3.29354  2.67741  2.69355  4.24690  2.90347  2.73739  3.18146  2.89801  2.37887  2.77519  2.98518  4.58477  3.61503
          0.08947  4.31524  2.62806  0.61958  0.77255  0.48576  0.95510
    266   1.63542  4.38606  3.54667  3.29560  4.44164  3.15521  4.39046  3.77802  3.35526  3.51208  4.39711  3.48183  1.19436  3.66880  3.65789  2.63330  2.93770  3.29524  5.79145  4.58407    375 - -
          2.68618  4.42225  2.77519  2.73123  3.46354  2.40513  3.72494  3.29354  2.67741  2.69355  4.24690  2.90347  2.73739  3.18146  2.89801  2.37887  2.77519  2.98518  4.58477  3.61503
          0.02148  4.24725  4.96960  0.61958  0.77255  0.43369  1.04444
    267   1.63339  4.32459  3.68074  3.14402  3.64475  3.50563  4.04203  2.86795  3.08646  2.35727  3.60170  3.46815  4.00188  3.38492  3.41493  2.49701  2.38006  2.23276  5.10444  3.88072    376 - -
          2.68618  4.42225  2.77519  2.73123  3.46354  2.40513  3.72494  3.29354  2.67741  2.69355  4.24690  2.90347  2.73739  3.18146  2.89801  2.37887  2.77519  2.98518  4.58477  3.61503
          0.02005  4.31524  5.03759  0.61958  0.77255  0.48576  0.95510
    268   2.86747  5.07965  3.19256  2.64636  4.36633  3.59070  2.05252  3.84355  2.27306  3.36917  4.19549  3.12886  2.63440  2.86811  1.84238  2.87671  3.08798  3.50023  5.48400  4.17701    377 - -
          2.68618  4.42225  2.77519  2.73123  3.46354  2.40513  3.72494  3.29354  2.67741  2.69355  4.24690  2.90347  2.73739  3.18146  2.89801  2.37887  2.77519  2.98518  4.58477  3.61503
          0.09057  4.31524  2.61425  0.61958  0.77255  0.48576  0.95510
    269   2.56369  4.26818  3.95939  3.51229  3.77683  3.45730  4.33198  2.63722  3.42739  2.74090  3.72160  3.68676  4.06110  3.72404  3.68560  2.54082  2.04820  1.27694  5.30439  4.09528    378 - -
          2.68618  4.42225  2.77519  2.73123  3.46354  2.40513  3.72494  3.29354  2.67741  2.69355  4.24690  2.90347  2.73739  3.18146  2.89801  2.37887  2.77519  2.98518  4.58477  3.61503
          0.02150  4.24618  4.96852  0.61958  0.77255  0.43299  1.04575
    270   3.15939  4.46944  4.98784  4.42326  2.09077  4.45573  4.80351  1.78484  4.28599  1.71690  3.20925  4.55016  4.72160  4.40958  4.36677  3.79685  3.39305  1.35397  5.18838  4.01064    379 - -
          2.68618  4.42225  2.77519  2.73123  3.46354  2.40513  3.72494  3.29354  2.67741  2.69355  4.24690  2.90347  2.73739  3.18146  2.89801  2.37887  2.77519  2.98518  4.58477  3.61503
          0.02005  4.31524  5.03759  0.61958  0.77255  0.48576  0.95510
    271   2.99979  4.99662  3.65006  3.06569  4.55477  3.65806  3.90674  3.89860  2.26793  3.45504  4.36240  3.42157  4.14181  3.07295  0.95185  3.07518  2.58783  3.56924  5.59682  4.40809    380 - -
          2.68618  4.42225  2.77519  2.73123  3.46354  2.40513  3.72494  3.29354  2.67741  2.69355  4.24690  2.90347  2.73739  3.18146  2.89801  2.37887  2.77519  2.98518  4.58477  3.61503
          0.02005  4.31524  5.03759  0.61958  0.77255  0.48576  0.95510
    272   3.68699  4.91924  4.97379  4.61085  1.05597  4.57068  3.76888  3.22456  4.41581  2.13880  3.79831  4.33904  4.85580  4.36037  4.40085  3.92636  3.90378  3.20071  1.95914  2.20750    381 - -
          2.68618  4.42225  2.77519  2.73123  3.46354  2.40513  3.72494  3.29354  2.67741  2.69355  4.24690  2.90347  2.73739  3.18146  2.89801  2.37887  2.77519  2.98518  4.58477  3.61503
          0.02005  4.31524  5.03759  0.61958  0.77255  0.48576  0.95510
    273   3.31029  5.01814  4.07212  4.03749  5.12701  0.28671  5.10640  4.85822  4.27729  4.44598  5.44148  4.23880  4.42034  4.56717  4.44236  3.49824  3.82477  4.30039  6.08155  5.25169    382 - -
          2.68618  4.42225  2.77519  2.73123  3.46354  2.40513  3.72494  3.29354  2.67741  2.69355  4.24690  2.90347  2.73739  3.18146  2.89801  2.37887  2.77519  2.98518  4.58477  3.61503
          0.02005  4.31524  5.03759  0.61958  0.77255  0.48576  0.95510
    274   2.35117  4.74878  3.14669  2.61267  4.18538  3.40640  3.78161  3.60129  2.56392  3.20678  4.01932  3.08898  2.79773  2.94021  2.26001  2.37509  2.04431  3.23952  5.44099  4.12594    383 - -
          2.68618  4.42225  2.77519  2.73123  3.46354  2.40513  3.72494  3.29354  2.67741  2.69355  4.24690  2.90347  2.73739  3.18146  2.89801  2.37887  2.77519  2.98518  4.58477  3.61503
          0.02005  4.31524  5.03759  0.61958  0.77255  0.48576  0.95510
    275   3.33445  5.28042  3.29498  3.08228  4.50828  3.72827  4.23508  4.23613  2.87664  3.68951  4.72909  3.53686  4.30318  0.61340  3.14101  3.37470  3.64257  3.94412  5.70692  4.44491    384 - -
          2.68618  4.42225  2.77519  2.73123  3.46354  2.40513  3.72494  3.29354  2.67741  2.69355  4.24690  2.90347  2.73739  3.18146  2.89801  2.37887  2.77519  2.98518  4.58477  3.61503
          0.02005  4.31524  5.03759  0.61958  0.77255  0.48576  0.95510
    276   3.33811  4.66198  5.02083  4.50947  3.41428  4.61145  5.07802  2.08804  4.35172  1.05124  3.23028  4.71199  4.88283  4.53517  4.48319  3.99946  3.59233  1.34610  5.44544  4.30527    385 - -
          2.68618  4.42225  2.77519  2.73123  3.46354  2.40513  3.72494  3.29354  2.67741  2.69355  4.24690  2.90347  2.73739  3.18146  2.89801  2.37887  2.77519  2.98518  4.58477  3.61503
          0.02005  4.31524  5.03759  0.61958  0.77255  0.48576  0.95510
    277   2.78280  5.24359  1.69330  2.36671  4.55832  3.44513  2.89242  4.03931  2.43247  3.53085  4.30441  2.91611  3.88980  2.52173  2.33722  2.73842  3.01866  3.62801  5.66655  4.26621    386 - -
          2.68618  4.42225  2.77519  2.73123  3.46354  2.40513  3.72494  3.29354  2.67741  2.69355  4.24690  2.90347  2.73739  3.18146  2.89801  2.37887  2.77519  2.98518  4.58477  3.61503
          0.02005  4.31524  5.03759  0.61958  0.77255  0.48576  0.95510
    278   1.55540  4.30253  4.05513  3.59157  3.85643  3.48758  4.41472  2.63748  3.51806  2.78789  3.78061  3.74937  4.10219  3.79802  3.78288  2.88412  2.31121  1.50877  5.39596  4.19348    387 - -
          2.68618  4.42225  2.77519  2.73123  3.46354  2.40513  3.72494  3.29354  2.67741  2.69355  4.24690  2.90347  2.73739  3.18146  2.89801  2.37887  2.77519  2.98518  4.58477  3.61503
          0.02005  4.31524  5.03759  0.61958  0.77255  0.48576  0.95510
    279   2.74287  5.23297  2.15378  2.10266  4.57594  3.44391  3.65845  4.05159  2.16480  3.52610  4.28294  2.91067  3.86711  2.37743  2.13911  2.69813  2.97469  3.62433  5.65202  4.25271    388 - -
          2.68618  4.42225  2.77519  2.73123  3.46354  2.40513  3.72494  3.29354  2.67741  2.69355  4.24690  2.90347  2.73739  3.18146  2.89801  2.37887  2.77519  2.98518  4.58477  3.61503
          0.02005  4.31524  5.03759  0.61958  0.77255  0.48576  0.95510
    280   2.67792  4.89811  2.41904  2.52351  4.48013  1.88342  3.87520  3.92925  2.73897  3.50498  4.30681  3.02487  2.17477  3.03107  3.22104  2.71077  2.53405  3.50010  5.70703  4.34559    389 - -
          2.68618  4.42225  2.77519  2.73123  3.46354  2.40513  3.72494  3.29354  2.67741  2.69355  4.24690  2.90347  2.73739  3.18146  2.89801  2.37887  2.77519  2.98518  4.58477  3.61503
          0.02005  4.31524  5.03759  0.61958  0.77255  0.48576  0.95510
    281   3.21823  4.50110  5.06916  4.53910  2.86754  4.59974  5.05215  1.53472  4.43032  2.13155  3.41394  4.69442  4.86989  4.61182  4.55984  3.96518  3.46527  0.98422  5.46320  4.25389    390 - -
          2.68618  4.42225  2.77519  2.73123  3.46354  2.40513  3.72494  3.29354  2.67741  2.69355  4.24690  2.90347  2.73739  3.18146  2.89801  2.37887  2.77519  2.98518  4.58477  3.61503
          0.02005  4.31524  5.03759  0.61958  0.77255  0.48576  0.95510
    282   2.73843  4.94512  3.11319  2.57890  4.30412  2.76446  3.72507  3.71500  2.01096  3.28181  4.09533  3.07332  3.92518  2.86749  2.44032  2.76472  1.78612  3.36551  5.47534  4.16583    391 - -
          2.68618  4.42225  2.77519  2.73123  3.46354  2.40513  3.72494  3.29354  2.67741  2.69355  4.24690  2.90347  2.73739  3.18146  2.89801  2.37887  2.77519  2.98518  4.58477  3.61503
          0.02005  4.31524  5.03759  0.61958  0.77255  0.48576  0.95510
    283   1.35448  4.58619  3.20666  2.81618  4.36932  3.25966  4.02154  3.79930  2.89319  3.42271  4.23341  2.45004  2.75065  3.21005  3.31423  2.25693  2.91084  3.34642  5.65205  4.35936    392 - -
          2.68607  4.42234  2.77484  2.73132  3.46363  2.40522  3.72425  3.29363  2.67750  2.69364  4.24699  2.90356  2.73749  3.18155  2.89775  2.37896  2.77506  2.98528  4.58486  3.61512
          0.69885  1.43769  1.32663  0.67528  0.71133  0.48576  0.95510
    284   2.21582  4.32339  4.06081  3.53762  1.93983  3.83411  4.10890  2.41536  3.43361  1.78376  3.21004  3.78755  4.22514  3.67744  3.66230  3.15634  3.05888  2.32274  4.71823  3.35438    395 - -
          2.68618  4.42225  2.77519  2.73123  3.46354  2.40513  3.72494  3.29354  2.67741  2.69355  4.24690  2.90347  2.73739  3.18146  2.89801  2.37887  2.77519  2.98518  4.58477  3.61503
          0.02715  4.01565  4.73799  0.61958  0.77255  0.79916  0.59730
    285   2.81207  5.05796  1.62628  2.32224  4.63624  1.58150  3.89560  4.15262  2.90891  3.72059  4.57950  2.86362  3.85401  3.08766  3.44157  2.79576  3.16001  3.70827  5.83359  4.45696    396 - -
          2.68593  4.42248  2.77467  2.73146  3.46377  2.40536  3.72517  3.29326  2.67764  2.69357  4.24713  2.90344  2.73712  3.18123  2.89824  2.37910  2.77512  2.98476  4.58500  3.61526
          0.27509  1.46215  4.73799  1.67789  0.20674  0.79916  0.59730
    286   2.80663  5.13901  1.24679  2.23179  4.60871  3.19818  3.83176  4.12532  2.84243  3.70023  4.55909  2.78548  3.83625  3.01516  3.39395  2.22834  3.14174  3.69273  5.85322  4.39944    404 - -
          2.68625  4.42232  2.77496  2.73131  3.46361  2.40520  3.72423  3.29361  2.67748  2.69362  4.24697  2.90354  2.73718  3.18154  2.89808  2.37874  2.77527  2.98526  4.58484  3.61511
          0.16305  1.95409  4.73799  1.11160  0.39903  0.33025  1.26850
    287   2.59999  4.67269  2.96519  2.80075  4.66385  1.20093  4.17398  4.15234  3.11780  3.75591  4.57049  2.19025  3.91486  3.38059  3.54105  2.28318  3.03637  3.60292  5.93135  4.61464    409 - -
          2.68618  4.42225  2.77519  2.73123  3.46354  2.40513  3.72494  3.29354  2.67741  2.69355  4.24690  2.90347  2.73739  3.18146  2.89801  2.37887  2.77519  2.98518  4.58477  3.61503
          0.02005  4.31524  5.03759  0.61958  0.77255  0.48576  0.95510
    288   2.70258  5.05221  2.95085  2.22261  4.36698  3.46314  3.66624  3.80942  2.38527  3.34488  4.12825  2.96489  3.87074  2.50211  2.43537  1.85067  2.52838  3.43213  5.51995  4.15867    410 - -
          2.68618  4.42225  2.77519  2.73123  3.46354  2.40513  3.72494  3.29354  2.67741  2.69355  4.24690  2.90347  2.73739  3.18146  2.89801  2.37887  2.77519  2.98518  4.58477  3.61503
          0.32675  4.31524  1.32663  0.61958  0.77255  0.48576  0.95510
    289   2.23306  5.21336  1.95117  1.95398  4.51294  3.29437  3.66254  3.98659  2.52356  3.50571  4.30449  2.76772  3.80661  2.38162  3.04381  2.69425  3.00702  3.58471  5.67857  4.24973    411 - -
          2.68619  4.42226  2.77521  2.73124  3.46355  2.40514  3.72496  3.29355  2.67742  2.69356  4.24691  2.90348  2.73741  3.18148  2.89802  2.37888  2.77521  2.98492  4.58478  3.61504
          0.12424  2.22493  4.73799  0.37352  1.16575  0.33025  1.26850
    290   2.26179  4.26853  4.32774  3.75981  3.42970  3.99150  4.36269  1.95152  3.65249  1.82177  3.36662  3.98421  4.35276  3.88820  3.85302  3.29748  2.44961  1.64369  5.04277  3.84884    413 - -
          2.68618  4.42225  2.77519  2.73123  3.46354  2.40513  3.72494  3.29354  2.67741  2.69355  4.24690  2.90347  2.73739  3.18146  2.89801  2.37887  2.77519  2.98518  4.58477  3.61503
          0.02005  4.31524  5.03759  0.61958  0.77255  0.48576  0.95510
    291   2.38314  4.85377  3.01214  2.51296  4.18292  3.43816  2.42034  3.60793  2.52296  3.20294  4.01309  2.68185  2.98152  2.87968  2.97637  2.68881  2.17344  3.26081  5.43231  4.09552    414 - -
          2.68618  4.42225  2.77519  2.73123  3.46354  2.40513  3.72494  3.29354  2.67741  2.69355  4.24690  2.90347  2.73739  3.18146  2.89801  2.37887  2.77519  2.98518  4.58477  3.61503
          0.02005  4.31524  5.03759  0.61958  0.77255  0.48576  0.95510
    292   2.35294  5.13852  2.43417  1.84868  4.47440  2.73256  3.71188  3.93708  2.51972  3.46596  4.24528  2.91248  3.87104  2.83725  3.02079  2.70636  2.19726  3.53591  5.64113  4.24118    415 - -
          2.68618  4.42225  2.77519  2.73123  3.46354  2.40513  3.72494  3.29354  2.67741  2.69355  4.24690  2.90347  2.73739  3.18146  2.89801  2.37887  2.77519  2.98518  4.58477  3.61503
          0.02005  4.31524  5.03759  0.61958  0.77255  0.48576  0.95510
    293   2.72130  5.11432  2.93330  2.15546  4.44155  2.45676  3.65901  3.89147  2.35660  3.40435  4.17940  2.95531  3.87383  2.31477  2.19962  2.70013  2.61291  3.49948  5.55881  4.19113    416 - -
          2.68618  4.42225  2.77519  2.73123  3.46354  2.40513  3.72494  3.29354  2.67741  2.69355  4.24690  2.90347  2.73739  3.18146  2.89801  2.37887  2.77519  2.98518  4.58477  3.61503
          0.02005  4.31524  5.03759  0.61958  0.77255  0.48576  0.95510
    294   1.84709  4.82870  3.50687  2.98375  4.43265  3.52237  3.94250  3.78557  2.44627  3.39243  4.27342  3.35598  4.04949  3.11935  1.22865  2.91304  3.13292  3.43009  5.58254  4.35824    417 - -
          2.68618  4.42225  2.77519  2.73123  3.46354  2.40513  3.72494  3.29354  2.67741  2.69355  4.24690  2.90347  2.73739  3.18146  2.89801  2.37887  2.77519  2.98518  4.58477  3.61503
          0.02005  4.31524  5.03759  0.61958  0.77255  0.48576  0.95510
    295   2.92170  4.33586  4.47479  3.90594  3.38588  4.10308  4.47251  2.19418  3.77959  1.91518  2.19599  4.11609  4.44342  4.00081  3.95600  3.41708  2.53750  1.41311  5.08577  3.91334    418 - -
          2.68618  4.42225  2.77519  2.73123  3.46354  2.40513  3.72494  3.29354  2.67741  2.69355  4.24690  2.90347  2.73739  3.18146  2.89801  2.37887  2.77519  2.98518  4.58477  3.61503
          0.02005  4.31524  5.03759  0.61958  0.77255  0.48576  0.95510
    296   1.61381  4.39619  4.43203  3.92355  3.67842  4.02125  4.65299  1.40203  3.82554  2.40631  3.55406  4.13265  4.47165  4.09640  4.05645  3.38483  3.20935  1.81911  5.39529  4.19207    419 - -
          2.68618  4.42225  2.77519  2.73123  3.46354  2.40513  3.72494  3.29354  2.67741  2.69355  4.24690  2.90347  2.73739  3.18146  2.89801  2.37887  2.77519  2.98518  4.58477  3.61503
          0.02005  4.31524  5.03759  0.61958  0.77255  0.48576  0.95510
    297   2.59425  4.67193  3.21397  2.80816  4.42706  1.60494  3.98165  3.86686  2.74380  3.46435  4.27785  3.21230  3.90647  3.15906  2.40138  1.83590  2.96225  3.41817  5.65869  4.37058    420 - -
          2.68618  4.42225  2.77519  2.73123  3.46354  2.40513  3.72494  3.29354  2.67741  2.69355  4.24690  2.90347  2.73739  3.18146  2.89801  2.37887  2.77519  2.98518  4.58477  3.61503
          0.02005  4.31524  5.03759  0.61958  0.77255  0.48576  0.95510
    298   3.94905  5.25534  4.52455  4.35593  2.45683  4.37147  3.92004  3.90666  4.20413  3.24026  4.53674  4.31249  4.84337  4.39632  4.28698  4.03208  4.24256  3.80023  4.11053  0.46119    421 - -
          2.68618  4.42225  2.77519  2.73123  3.46354  2.40513  3.72494  3.29354  2.67741  2.69355  4.24690  2.90347  2.73739  3.18146  2.89801  2.37887  2.77519  2.98518  4.58477  3.61503
          0.02005  4.31524  5.03759  0.61958  0.77255  0.48576  0.95510
    299   3.37033  4.62784  5.23620  4.69974  3.48019  4.78623  5.24095  1.36690  4.58533  1.23247  3.25688  4.88573  4.98778  4.71070  4.68845  4.16312  3.60879  1.55680  5.53959  4.43501    422 - -
          2.68618  4.42225  2.77519  2.73123  3.46354  2.40513  3.72494  3.29354  2.67741  2.69355  4.24690  2.90347  2.73739  3.18146  2.89801  2.37887  2.77519  2.98518  4.58477  3.61503
          0.02005  4.31524  5.03759  0.61958  0.77255  0.48576  0.95510
    300   1.19296  2.99712  4.08509  3.65988  4.12288  3.18873  4.46628  3.34222  3.57480  3.18593  4.07286  3.66386  3.91606  3.83385  3.81793  2.62190  1.69642  2.95470  5.56422  4.38630    423 - -
          2.68618  4.42225  2.77519  2.73123  3.46354  2.40513  3.72494  3.29354  2.67741  2.69355  4.24690  2.90347  2.73739  3.18146  2.89801  2.37887  2.77519  2.98518  4.58477  3.61503
          0.02005  4.31524  5.03759  0.61958  0.77255  0.48576  0.95510
    301   3.44927  5.37611  3.65163  3.21748  4.86821  3.86140  4.09702  4.33363  0.55859  3.81118  4.77011  3.61322  4.34781  3.27852  2.63016  3.47502  3.67925  4.02440  5.75350  4.64404    424 - -
          2.68618  4.42225  2.77519  2.73123  3.46354  2.40513  3.72494  3.29354  2.67741  2.69355  4.24690  2.90347  2.73739  3.18146  2.89801  2.37887  2.77519  2.98518  4.58477  3.61503
          0.02005  4.31524  5.03759  0.61958  0.77255  0.48576  0.95510
    302   3.94905  5.25534  4.52455  4.35593  2.45683  4.37147  3.92004  3.90666  4.20413  3.24026  4.53674  4.31249  4.84337  4.39632  4.28698  4.03208  4.24256  3.80023  4.11053  0.46119    425 - -
          2.68618  4.42225  2.77519  2.73123  3.46354  2.40513  3.72494  3.29354  2.67741  2.69355  4.24690  2.90347  2.73739  3.18146  2.89801  2.37887  2.77519  2.98518  4.58477  3.61503
          0.02005  4.31524  5.03759  0.61958  0.77255  0.48576  0.95510
    303   1.94299  4.23118  4.13207  3.56345  3.37810  3.84044  4.20238  2.06943  3.46042  1.82485  3.34209  3.81003  4.22248  3.70693  3.68169  2.84411  2.98365  1.91899  4.93927  3.74174    426 - -
          2.68618  4.42225  2.77519  2.73123  3.46354  2.40513  3.72494  3.29354  2.67741  2.69355  4.24690  2.90347  2.73739  3.18146  2.89801  2.37887  2.77519  2.98518  4.58477  3.61503
          0.02005  4.31524  5.03759  0.61958  0.77255  0.48576  0.95510
    304   2.72477  4.56320  3.90468  3.70733  4.44374  3.38079  4.67993  3.63127  3.65995  3.47733  4.51557  3.82138  4.12712  4.03546  3.87977  2.93317  0.59710  3.27243  5.83653  4.66718    427 - -
          2.68618  4.42225  2.77519  2.73123  3.46354  2.40513  3.72494  3.29354  2.67741  2.69355  4.24690  2.90347  2.73739  3.18146  2.89801  2.37887  2.77519  2.98518  4.58477  3.61503
          0.02005  4.31524  5.03759  0.61958  0.77255  0.48576  0.95510
    305   3.44927  5.37611  3.65163  3.21748  4.86821  3.86140  4.09702  4.33363  0.55859  3.81118  4.77011  3.61322  4.34781  3.27852  2.63016  3.47502  3.67925  4.02440  5.75350  4.64404    428 - -
          2.68618  4.42225  2.77519  2.73123  3.46354  2.40513  3.72494  3.29354  2.67741  2.69355  4.24690  2.90347  2.73739  3.18146  2.89801  2.37887  2.77519  2.98518  4.58477  3.61503
          0.02005  4.31524  5.03759  0.61958  0.77255  0.48576  0.95510
    306   1.76453  4.33564  3.65881  3.36054  4.61688  2.00462  4.44497  4.06061  3.43833  3.72289  4.51842  3.48951  3.85509  3.70205  3.76326  1.15648  2.87308  3.43474  5.93354  4.72936    429 - -
          2.68618  4.42225  2.77519  2.73123  3.46354  2.40513  3.72494  3.29354  2.67741  2.69355  4.24690  2.90347  2.73739  3.18146  2.89801  2.37887  2.77519  2.98518  4.58477  3.61503
          0.02005  4.31524  5.03759  0.61958  0.77255  0.48576  0.95510
    307   1.63911  4.34956  3.89546  3.40299  3.63968  3.58873  4.23848  2.69844  3.30746  1.59511  3.57475  3.66341  4.11563  3.61513  3.58592  2.94637  2.50994  2.50369  5.19730  3.99147    430 - -
          2.68618  4.42225  2.77519  2.73123  3.46354  2.40513  3.72494  3.29354  2.67741  2.69355  4.24690  2.90347  2.73739  3.18146  2.89801  2.37887  2.77519  2.98518  4.58477  3.61503
          0.02005  4.31524  5.03759  0.61958  0.77255  0.48576  0.95510
    308   2.01239  5.36805  1.85922  1.72127  4.70136  2.77084  3.79085  4.19003  2.67193  3.69326  4.48510  2.87039  3.92002  2.92653  3.21096  2.80857  3.13674  3.76547  5.85460  4.40820    431 - -
          2.68619  4.42226  2.77521  2.73124  3.46355  2.40514  3.72496  3.29355  2.67742  2.69356  4.24691  2.90348  2.73741  3.18148  2.89802  2.37888  2.77499  2.98520  4.58478  3.61504
          0.08947  2.53713  5.03759  0.37574  1.16084  0.48576  0.95510
    309   1.59886  5.20496  1.83045  2.37419  4.64772  3.36949  3.85821  4.11687  2.76393  3.66509  4.47503  2.22477  3.93114  3.01014  3.29005  2.81117  3.13639  3.69489  5.84711  4.42582    433 - -
          2.68618  4.42225  2.77519  2.73123  3.46354  2.40513  3.72494  3.29354  2.67741  2.69355  4.24690  2.90347  2.73739  3.18146  2.89801  2.37887  2.77519  2.98518  4.58477  3.61503
          0.02005  4.31524  5.03759  0.61958  0.77255  0.48576  0.95510
    310   2.56739  1.89123  4.25751  3.77532  3.72389  3.48343  4.43531  2.64219  3.65150  2.69355  3.68086  3.83202  4.10011  3.90332  3.85140  2.88546  1.69932  1.97866  5.27001  4.08027    434 - -
          2.68618  4.42225  2.77519  2.73123  3.46354  2.40513  3.72494  3.29354  2.67741  2.69355  4.24690  2.90347  2.73739  3.18146  2.89801  2.37887  2.77519  2.98518  4.58477  3.61503
          0.02005  4.31524  5.03759  0.61958  0.77255  0.48576  0.95510
    311   2.88075  5.23059  2.24323  2.38973  4.52673  1.82129  1.94064  4.06833  2.72971  3.60991  4.43090  2.94151  3.95253  3.00395  3.23283  2.84735  3.15795  3.67472  5.75172  4.33008    435 - -
          2.68618  4.42225  2.77519  2.73123  3.46354  2.40513  3.72494  3.29354  2.67741  2.69355  4.24690  2.90347  2.73739  3.18146  2.89801  2.37887  2.77519  2.98518  4.58477  3.61503
          0.02005  4.31524  5.03759  0.61958  0.77255  0.48576  0.95510
    312   1.85575  4.51749  3.37235  2.82807  3.76280  3.54234  3.86505  2.52848  2.37533  2.79603  3.68359  3.26417  3.96910  3.11464  3.13875  2.80629  2.17199  2.77914  5.16131  3.90295    436 - -
          2.68618  4.42225  2.77519  2.73123  3.46354  2.40513  3.72494  3.29354  2.67741  2.69355  4.24690  2.90347  2.73739  3.18146  2.89801  2.37887  2.77519  2.98518  4.58477  3.61503
          0.02005  4.31524  5.03759  0.61958  0.77255  0.48576  0.95510
    313   2.10355  4.31702  3.60675  3.05129  3.51467  2.97846  3.93909  2.53944  2.99708  1.98476  3.48443  3.41588  4.00045  3.29328  3.33014  2.41782  2.57610  2.61294  4.96996  3.74418    437 - -
          2.68618  4.42225  2.77519  2.73123  3.46354  2.40513  3.72494  3.29354  2.67741  2.69355  4.24690  2.90347  2.73739  3.18146  2.89801  2.37887  2.77519  2.98518  4.58477  3.61503
          0.02005  4.31524  5.03759  0.61958  0.77255  0.48576  0.95510
    314   2.33564  5.27196  1.59774  2.01917  4.60458  3.40084  3.77372  4.06894  2.63385  3.59840  4.39225  2.89068  3.90942  2.90927  3.15691  2.78260  2.38794  3.66256  5.77430  4.34957    438 - -
          2.68618  4.42225  2.77519  2.73123  3.46354  2.40513  3.72494  3.29354  2.67741  2.69355  4.24690  2.90347  2.73739  3.18146  2.89801  2.37887  2.77519  2.98518  4.58477  3.61503
          0.02005  4.31524  5.03759  0.61958  0.77255  0.48576  0.95510
    315   2.69402  4.78859  3.29076  2.76131  4.32925  3.44829  3.84232  3.72857  2.47663  3.32104  4.14933  3.19423  3.94541  3.00466  1.56871  2.17619  2.18627  3.35528  5.51963  4.24452    439 - -
          2.68618  4.42225  2.77519  2.73123  3.46354  2.40513  3.72494  3.29354  2.67741  2.69355  4.24690  2.90347  2.73739  3.18146  2.89801  2.37887  2.77519  2.98518  4.58477  3.61503
          0.02005  4.31524  5.03759  0.61958  0.77255  0.48576  0.95510
    316   2.74101  5.22617  2.27986  2.16616  4.55499  3.42577  3.67343  4.03330  2.43458  3.52212  4.28307  2.47915  3.15125  2.78528  1.93291  2.69657  2.97836  3.61060  5.66323  4.25313    440 - -
          2.68618  4.42225  2.77519  2.73123  3.46354  2.40513  3.72494  3.29354  2.67741  2.69355  4.24690  2.90347  2.73739  3.18146  2.89801  2.37887  2.77519  2.98518  4.58477  3.61503
          0.32675  4.31524  1.32663  0.61958  0.77255  0.48576  0.95510
    317   3.19811  4.52385  4.76671  4.26333  3.32053  4.48173  4.89989  1.13474  4.08852  1.56486  3.16493  4.51031  4.75014  4.34191  4.26185  3.86827  3.44924  1.82664  5.33235  4.13333    441 - -
          2.68618  4.42225  2.77519  2.73123  3.46354  2.40513  3.72494  3.29354  2.67741  2.69355  4.24690  2.90347  2.73739  3.18146  2.89801  2.37887  2.77519  2.98518  4.58477  3.61503
          0.02715  4.01565  4.73799  0.61958  0.77255  0.33025  1.26850
    318   2.25215  4.96565  3.04218  2.50469  4.33510  2.66475  3.69790  3.76654  2.18559  3.31740  4.11025  3.01539  3.88229  2.82804  2.03931  2.32840  2.93491  3.39266  5.50161  4.16239    442 - -
          2.68618  4.42225  2.77519  2.73123  3.46354  2.40513  3.72494  3.29354  2.67741  2.69355  4.24690  2.90347  2.73739  3.18146  2.89801  2.37887  2.77519  2.98518  4.58477  3.61503
          0.02005  4.31524  5.03759  0.61958  0.77255  0.48576  0.95510
    319   2.66764  4.92785  2.97315  2.12132  3.36780  3.46133  3.67904  3.61861  2.46116  3.20077  4.00396  2.98093  3.86552  1.99711  2.92535  2.43107  2.50302  3.27626  5.42161  4.07122    443 - -
          2.68618  4.42225  2.77519  2.73123  3.46354  2.40513  3.72494  3.29354  2.67741  2.69355  4.24690  2.90347  2.73739  3.18146  2.89801  2.37887  2.77519  2.98518  4.58477  3.61503
          0.02005  4.31524  5.03759  0.61958  0.77255  0.48576  0.95510
    320   2.82669  5.02577  3.18535  2.24023  4.31322  3.58788  3.70259  3.71258  2.27910  2.26213  4.09299  3.10578  3.97179  2.49589  1.78759  2.84334  3.03876  3.39016  5.45117  4.16200    444 - -
          2.68618  4.42225  2.77519  2.73123  3.46354  2.40513  3.72494  3.29354  2.67741  2.69355  4.24690  2.90347  2.73739  3.18146  2.89801  2.37887  2.77519  2.98518  4.58477  3.61503
          0.02005  4.31524  5.03759  0.61958  0.77255  0.48576  0.95510
    321   2.01642  4.78365  3.10157  2.55261  4.05997  3.47194  3.71955  3.46730  2.51409  3.08460  3.20752  2.61158  3.88286  2.88247  2.44721  2.23544  2.88921  3.14865  5.33860  4.02113    445 - -
          2.68618  4.42225  2.77519  2.73123  3.46354  2.40513  3.72494  3.29354  2.67741  2.69355  4.24690  2.90347  2.73739  3.18146  2.89801  2.37887  2.77519  2.98518  4.58477  3.61503
          0.11822  4.31524  2.32138  0.61958  0.77255  0.48576  0.95510
    322   2.96351  5.28139  2.62922  1.67926  4.39340  3.45517  1.62085  4.05116  2.57636  3.57123  4.42648  2.96319  3.97904  2.97636  2.98679  2.91933  3.21685  3.69127  5.61833  4.19823    446 - -
          2.68618  4.42225  2.77519  2.73123  3.46354  2.40513  3.72494  3.29354  2.67741  2.69355  4.24690  2.90347  2.73739  3.18146  2.89801  2.37887  2.77519  2.98518  4.58477  3.61503
          0.02210  4.21912  4.94146  0.61958  0.77255  0.41615  1.07759
    323   3.35109  4.61104  5.21751  4.68135  3.49566  4.76562  5.22459  1.49372  4.56785  1.24567  3.27578  4.86439  4.97530  4.70176  4.67505  4.14088  3.59053  1.41367  5.53950  4.42722    447 - -
          2.68618  4.42225  2.77519  2.73123  3.46354  2.40513  3.72494  3.29354  2.67741  2.69355  4.24690  2.90347  2.73739  3.18146  2.89801  2.37887  2.77519  2.98518  4.58477  3.61503
          0.02005  4.31524  5.03759  0.61958  0.77255  0.48576  0.95510
    324   2.04301  5.49958  1.31001  1.92916  4.82839  3.38430  3.87155  4.31369  2.82868  3.83163  4.65463  2.86094  3.96687  3.02483  3.39744  2.90260  3.26812  3.89168  6.00384  4.52970    448 - -
          2.68618  4.42225  2.77519  2.73123  3.46354  2.40513  3.72494  3.29354  2.67741  2.69355  4.24690  2.90347  2.73739  3.18146  2.89801  2.37887  2.77519  2.98518  4.58477  3.61503
          0.02005  4.31524  5.03759  0.61958  0.77255  0.48576  0.95510
    325   2.85475  5.24985  2.39494  2.46619  4.59703  3.51129  3.70790  4.04934  2.33662  3.53244  4.32554  2.99430  3.94470  2.20233  1.55332  2.81782  3.08095  3.65620  5.65138  4.30014    449 - -
          2.68618  4.42225  2.77519  2.73123  3.46354  2.40513  3.72494  3.29354  2.67741  2.69355  4.24690  2.90347  2.73739  3.18146  2.89801  2.37887  2.77519  2.98518  4.58477  3.61503
          0.02005  4.31524  5.03759  0.61958  0.77255  0.48576  0.95510
    326   3.07557  4.68373  3.89431  3.43988  3.12121  3.95210  2.54013  2.93756  3.15361  1.04024  3.54522  3.75787  4.35109  3.59859  3.38757  3.32080  3.31913  2.86371  4.76593  3.30205    450 - -
          2.68618  4.42225  2.77519  2.73123  3.46354  2.40513  3.72494  3.29354  2.67741  2.69355  4.24690  2.90347  2.73739  3.18146  2.89801  2.37887  2.77519  2.98518  4.58477  3.61503
          0.02005  4.31524  5.03759  0.61958  0.77255  0.48576  0.95510
    327   2.12756  4.95594  2.23437  2.43317  4.22630  3.16184  3.66268  3.66217  2.43729  3.23101  4.02402  2.96382  3.85377  2.62641  2.60996  2.66604  2.89173  3.30819  3.54891  4.08156    451 - -
          2.68618  4.42225  2.77519  2.73123  3.46354  2.40513  3.72494  3.29354  2.67741  2.69355  4.24690  2.90347  2.73739  3.18146  2.89801  2.37887  2.77519  2.98518  4.58477  3.61503
          0.02005  4.31524  5.03759  0.61958  0.77255  0.48576  0.95510
    328   2.44540  4.68824  2.78941  2.39667  3.88867  3.51587  3.74399  2.84320  2.59977  2.92515  3.77561  3.09681  3.91046  2.54652  3.03820  2.74255  2.88926  2.02382  5.22914  3.93048    452 - -
          2.68618  4.42225  2.77519  2.73123  3.46354  2.40513  3.72494  3.29354  2.67741  2.69355  4.24690  2.90347  2.73739  3.18146  2.89801  2.37887  2.77519  2.98518  4.58477  3.61503
          0.02005  4.31524  5.03759  0.61958  0.77255  0.48576  0.95510
    329   1.98926  4.75375  3.10035  2.59144  4.20839  3.38620  3.78849  3.63102  2.59652  3.23367  4.04171  3.07252  2.77022  2.48145  3.04519  2.13798  2.42234  3.25929  5.46642  4.14207    453 - -
          2.68618  4.42225  2.77519  2.73123  3.46354  2.40513  3.72494  3.29354  2.67741  2.69355  4.24690  2.90347  2.73739  3.18146  2.89801  2.37887  2.77519  2.98518  4.58477  3.61503
          0.02005  4.31524  5.03759  0.61958  0.77255  0.48576  0.95510
    330   2.97720  5.02062  1.43346  2.66131  4.03552  3.57966  4.01442  3.36596  2.97095  1.66498  4.05826  3.18525  4.10244  3.24028  3.42865  3.03290  3.25205  3.17004  5.51213  4.14402    454 - -
          2.68618  4.42225  2.77519  2.73123  3.46354  2.40513  3.72494  3.29354  2.67741  2.69355  4.24690  2.90347  2.73739  3.18146  2.89801  2.37887  2.77519  2.98518  4.58477  3.61503
          0.02005  4.31524  5.03759  0.61958  0.77255  0.48576  0.95510
    331   3.15378  5.23400  3.51646  2.92932  4.31930  3.77920  1.59042  4.03436  2.16903  3.49834  4.38293  3.34440  4.17488  2.96560  1.47195  3.16340  3.34537  3.72210  5.42553  4.11364    455 - -
          2.68618  4.42225  2.77519  2.73123  3.46354  2.40513  3.72494  3.29354  2.67741  2.69355  4.24690  2.90347  2.73739  3.18146  2.89801  2.37887  2.77519  2.98518  4.58477  3.61503
          0.02005  4.31524  5.03759  0.61958  0.77255  0.48576  0.95510
    332   2.38199  4.30893  3.61522  3.05374  3.42218  3.63508  3.18209  2.79349  2.98719  2.52226  3.42552  3.42578  4.02226  3.28644  3.30980  2.89603  2.37162  2.01642  4.88868  2.50663    456 - -
          2.68618  4.42225  2.77519  2.73123  3.46354  2.40513  3.72494  3.29354  2.67741  2.69355  4.24690  2.90347  2.73739  3.18146  2.89801  2.37887  2.77519  2.98518  4.58477  3.61503
          0.02005  4.31524  5.03759  0.61958  0.77255  0.48576  0.95510
    333   2.84914  5.14226  3.04666  1.93045  4.50759  3.54664  3.71636  3.91724  2.29688  3.43587  4.24684  3.06207  3.96549  2.84529  1.59012  2.83894  2.52781  3.55282  5.57963  4.26794    457 - -
          2.68618  4.42225  2.77519  2.73123  3.46354  2.40513  3.72494  3.29354  2.67741  2.69355  4.24690  2.90347  2.73739  3.18146  2.89801  2.37887  2.77519  2.98518  4.58477  3.61503
          0.02005  4.31524  5.03759  0.61958  0.77255  0.48576  0.95510
    334   1.97294  4.74759  3.24634  2.74624  4.28688  3.41814  3.86377  3.68661  2.56191  3.29349  4.12467  3.18354  2.01967  3.03263  2.01691  2.74045  2.96960  3.31451  5.51462  4.23085    458 - -
          2.68618  4.42225  2.77519  2.73123  3.46354  2.40513  3.72494  3.29354  2.67741  2.69355  4.24690  2.90347  2.73739  3.18146  2.89801  2.37887  2.77519  2.98518  4.58477  3.61503
          0.02005  4.31524  5.03759  0.61958  0.77255  0.48576  0.95510
    335   2.97840  2.06298  4.73239  4.14926  3.26588  4.19261  4.54495  1.91032  3.99451  1.49787  2.63303  4.27841  4.50349  4.14695  4.08809  3.51494  3.21229  2.14697  5.02354  3.87711    459 - -
          2.68618  4.42225  2.77519  2.73123  3.46354  2.40513  3.72494  3.29354  2.67741  2.69355  4.24690  2.90347  2.73739  3.18146  2.89801  2.37887  2.77519  2.98518  4.58477  3.61503
          0.02005  4.31524  5.03759  0.61958  0.77255  0.48576  0.95510
    336   2.41302  4.29587  3.66777  3.10511  3.44705  3.65162  3.95250  2.00024  3.04200  2.19243  3.42131  2.82244  4.04296  3.33360  3.35936  2.38337  2.88734  2.35701  4.92120  3.69932    460 - -
          2.68618  4.42225  2.77519  2.73123  3.46354  2.40513  3.72494  3.29354  2.67741  2.69355  4.24690  2.90347  2.73739  3.18146  2.89801  2.37887  2.77519  2.98518  4.58477  3.61503
          0.02005  4.31524  5.03759  0.61958  0.77255  0.48576  0.95510
    337   2.69941  5.08892  2.91709  1.97053  4.40365  3.45405  3.65576  3.85498  2.38159  3.37774  4.15237  2.94339  2.60891  2.49138  2.54338  2.68100  2.37310  3.46611  5.54316  4.16946    461 - -
          2.68618  4.42225  2.77519  2.73123  3.46354  2.40513  3.72494  3.29354  2.67741  2.69355  4.24690  2.90347  2.73739  3.18146  2.89801  2.37887  2.77519  2.98518  4.58477  3.61503
          0.02005  4.31524  5.03759  0.61958  0.77255  0.48576  0.95510
    338   2.04617  4.55928  3.41061  2.91814  4.13896  3.37388  3.97862  3.48323  2.75990  3.16793  4.02568  3.29330  3.93198  3.19098  2.46482  2.72145  1.43185  3.13313  5.45506  4.19988    462 - -
          2.68618  4.42225  2.77519  2.73123  3.46354  2.40513  3.72494  3.29354  2.67741  2.69355  4.24690  2.90347  2.73739  3.18146  2.89801  2.37887  2.77519  2.98518  4.58477  3.61503
          0.02005  4.31524  5.03759  0.61958  0.77255  0.48576  0.95510
    339   1.99769  1.60360  4.35751  3.85933  3.62677  3.64669  4.46940  2.01354  3.72628  2.54155  3.57612  3.93759  4.20734  3.97239  3.90879  3.03584  3.01664  2.23223  5.21900  4.02546    463 - -
          2.68618  4.42225  2.77519  2.73123  3.46354  2.40513  3.72494  3.29354  2.67741  2.69355  4.24690  2.90347  2.73739  3.18146  2.89801  2.37887  2.77519  2.98518  4.58477  3.61503
          0.02005  4.31524  5.03759  0.61958  0.77255  0.48576  0.95510
    340   2.02057  4.67434  3.21285  2.65309  3.88875  3.52748  3.75121  3.28126  2.29412  2.93084  3.78097  3.13326  3.92383  2.95022  2.74984  2.21593  2.90112  3.00118  3.06772  3.93151    464 - -
          2.68618  4.42225  2.77519  2.73123  3.46354  2.40513  3.72494  3.29354  2.67741  2.69355  4.24690  2.90347  2.73739  3.18146  2.89801  2.37887  2.77519  2.98518  4.58477  3.61503
          0.02005  4.31524  5.03759  0.61958  0.77255  0.48576  0.95510
    341   2.42486  5.02001  2.71341  2.40623  4.31479  3.44077  3.66547  3.75885  2.43784  3.30992  3.57492  1.90278  3.85240  2.42423  2.91599  2.66707  2.72256  3.38603  5.50246  4.13001    465 - -
          2.68618  4.42225  2.77519  2.73123  3.46354  2.40513  3.72494  3.29354  2.67741  2.69355  4.24690  2.90347  2.73739  3.18146  2.89801  2.37887  2.77519  2.98518  4.58477  3.61503
          0.02005  4.31524  5.03759  0.61958  0.77255  0.48576  0.95510
    342   3.35972  4.73523  4.71199  4.21270  2.78226  4.35852  4.23674  2.74524  3.93457  1.07744  3.32737  4.31131  4.67053  4.15760  4.04571  3.74343  3.59142  2.79753  1.79615  3.00907    466 - -
          2.68661  4.42268  2.77562  2.73166  3.46360  2.40496  3.72537  3.29363  2.67724  2.69292  4.24733  2.90390  2.73699  3.18060  2.89756  2.37930  2.77562  2.98480  4.58520  3.61389
          0.50131  1.30106  2.10357  1.89111  0.16358  0.48576  0.95510
    343   2.23810  4.94687  2.81852  2.43488  4.37977  2.41803  3.72958  3.82110  2.14593  3.37917  4.17896  2.09306  3.85130  2.87129  2.95412  2.68422  2.94909  3.42830  5.56920  4.21165    475 - -
          2.68618  4.42225  2.77519  2.73123  3.46354  2.40513  3.72494  3.29354  2.67741  2.69355  4.24690  2.90347  2.73739  3.18146  2.89801  2.37887  2.77519  2.98518  4.58477  3.61503
          0.02270  4.19247  4.91482  0.61958  0.77255  0.63785  0.75168
    344   1.95415  4.85574  2.26509  2.45853  4.40180  2.69445  3.80191  3.84777  2.65985  3.42439  4.22570  2.96434  2.29641  2.95533  3.14366  2.65635  2.94018  3.42854  5.62898  4.26652    476 - -
          2.68618  4.42225  2.77519  2.73123  3.46354  2.40513  3.72494  3.29354  2.67741  2.69355  4.24690  2.90347  2.73739  3.18146  2.89801  2.37887  2.77519  2.98518  4.58477  3.61503
          0.02270  4.19247  4.91482  0.61958  0.77255  0.40121  1.10718
    345   2.74317  5.19475  2.41610  2.41750  4.54638  3.47934  2.92799  4.00695  1.99392  3.48177  4.24343  2.95151  3.87840  2.46295  2.00101  2.70760  2.96708  3.59163  5.60153  4.22986    477 - -
          2.68618  4.42225  2.77519  2.73123  3.46354  2.40513  3.72494  3.29354  2.67741  2.69355  4.24690  2.90347  2.73739  3.18146  2.89801  2.37887  2.77519  2.98518  4.58477  3.61503
          0.02005  4.31524  5.03759  0.61958  0.77255  0.48576  0.95510
    346   2.70082  5.10089  2.91705  2.20175  4.42509  2.45452  3.65438  3.87919  2.17892  3.39522  4.16667  2.94194  2.70166  2.76917  2.41189  2.52430  2.93287  3.48443  5.55432  4.17896    478 - -
          2.68618  4.42225  2.77519  2.73123  3.46354  2.40513  3.72494  3.29354  2.67741  2.69355  4.24690  2.90347  2.73739  3.18146  2.89801  2.37887  2.77519  2.98518  4.58477  3.61503
          0.02005  4.31524  5.03759  0.61958  0.77255  0.48576  0.95510
    347   2.69111  4.97206  2.99061  2.25281  4.24464  2.73859  3.67171  3.67287  2.41144  2.28900  4.03905  2.67909  3.87550  2.51960  2.48320  2.69915  2.92050  3.32462  5.44530  4.09905    479 - -
          2.68618  4.42225  2.77519  2.73123  3.46354  2.40513  3.72494  3.29354  2.67741  2.69355  4.24690  2.90347  2.73739  3.18146  2.89801  2.37887  2.77519  2.98518  4.58477  3.61503
          0.02005  4.31524  5.03759  0.61958  0.77255  0.48576  0.95510
    348   2.32971  4.35742  4.07466  3.53925  3.10929  3.87245  4.08907  2.63263  3.40479  1.41757  3.33972  3.79020  4.25243  3.67297  3.62572  3.17853  3.07965  2.50092  4.72646  2.19422    480 - -
          2.68618  4.42225  2.77519  2.73123  3.46354  2.40513  3.72494  3.29354  2.67741  2.69355  4.24690  2.90347  2.73739  3.18146  2.89801  2.37887  2.77519  2.98518  4.58477  3.61503
          0.02005  4.31524  5.03759  0.61958  0.77255  0.48576  0.95510
    349   2.40713  4.87137  3.01354  2.27286  4.13751  2.84942  3.68504  3.55840  2.47957  3.15341  3.96086  2.99694  2.91249  2.47951  2.94444  2.67558  2.61329  2.62737  5.38775  4.04667    481 - -
          2.68618  4.42225  2.77519  2.73123  3.46354  2.40513  3.72494  3.29354  2.67741  2.69355  4.24690  2.90347  2.73739  3.18146  2.89801  2.37887  2.77519  2.98518  4.58477  3.61503
          0.02005  4.31524  5.03759  0.61958  0.77255  0.48576  0.95510
    350   2.34958  5.01420  2.06150  2.28182  4.31571  3.43228  3.70838  3.74333  2.51540  3.31923  4.11663  2.95067  2.55482  2.84426  3.00121  2.69999  2.94701  2.74582  5.52962  4.15837    482 - -
          2.68618  4.42225  2.77519  2.73123  3.46354  2.40513  3.72494  3.29354  2.67741  2.69355  4.24690  2.90347  2.73739  3.18146  2.89801  2.37887  2.77519  2.98518  4.58477  3.61503
          0.02005  4.31524  5.03759  0.61958  0.77255  0.48576  0.95510
    351   2.74290  4.69447  3.35680  2.83931  3.98498  1.72644  3.86745  3.37481  2.58069  2.25226  3.91055  3.26800  4.00180  3.08261  2.26354  2.85805  3.01231  3.09462  5.30821  4.03916    483 - -
          2.68618  4.42225  2.77519  2.73123  3.46354  2.40513  3.72494  3.29354  2.67741  2.69355  4.24690  2.90347  2.73739  3.18146  2.89801  2.37887  2.77519  2.98518  4.58477  3.61503
          0.02005  4.31524  5.03759  0.61958  0.77255  0.48576  0.95510
    352   3.37137  5.40153  3.87218  3.12418  4.92746  3.91985  3.79538  4.25026  1.73270  3.64720  4.54420  3.47196  4.27875  2.93239  0.86091  3.36597  3.51244  3.94524  5.63514  4.52756    484 - -
          2.68618  4.42225  2.77519  2.73123  3.46354  2.40513  3.72494  3.29354  2.67741  2.69355  4.24690  2.90347  2.73739  3.18146  2.89801  2.37887  2.77519  2.98518  4.58477  3.61503
          0.11822  4.31524  2.32138  0.61958  0.77255  0.48576  0.95510
    353   2.90400  1.80864  4.52003  4.01966  3.36984  3.91492  4.53987  2.37727  3.81485  1.31545  3.33956  4.13779  4.38834  4.07673  3.96464  3.32264  3.21504  2.28217  5.12077  3.89982    485 - -
          2.68618  4.42225  2.77519  2.73123  3.46354  2.40513  3.72494  3.29354  2.67741  2.69355  4.24690  2.90347  2.73739  3.18146  2.89801  2.37887  2.77519  2.98518  4.58477  3.61503
          0.02210  4.21912  4.94146  0.61958  0.77255  0.60825  0.78593
    354   2.81794  4.86786  3.34773  2.72066  4.11637  3.61361  3.69885  3.51136  1.96574  3.10191  3.95529  3.17447  3.98490  2.86781  1.73771  2.87746  2.62592  3.22323  2.98595  4.04988    486 - -
          2.68618  4.42225  2.77519  2.73123  3.46354  2.40513  3.72494  3.29354  2.67741  2.69355  4.24690  2.90347  2.73739  3.18146  2.89801  2.37887  2.77519  2.98518  4.58477  3.61503
          0.02210  4.21912  4.94146  0.61958  0.77255  0.60825  0.78593
    355   1.76574  4.59320  3.09564  2.74129  4.18847  1.76358  2.92080  3.63927  2.80950  3.27603  4.11402  3.15929  3.87085  3.15137  3.21044  2.66618  2.91812  3.24648  5.50260  4.19951    487 - -
          2.68618  4.42225  2.77519  2.73123  3.46354  2.40513  3.72494  3.29354  2.67741  2.69355  4.24690  2.90347  2.73739  3.18146  2.89801  2.37887  2.77519  2.98518  4.58477  3.61503
          0.02210  4.21912  4.94146  0.61958  0.77255  0.41615  1.07759
    356   3.12733  4.98730  3.69049  3.11099  3.68161  3.82913  3.86847  3.63309  1.44752  3.17989  4.13444  3.49203  4.23004  3.16802  2.67725  3.21703  3.33900  3.39236  1.60144  3.64112    488 - -
          2.68618  4.42225  2.77519  2.73123  3.46354  2.40513  3.72494  3.29354  2.67741  2.69355  4.24690  2.90347  2.73739  3.18146  2.89801  2.37887  2.77519  2.98518  4.58477  3.61503
          0.02005  4.31524  5.03759  0.61958  0.77255  0.48576  0.95510
    357   1.33464  4.38987  4.08346  3.57731  3.64799  3.74904  4.39129  2.43062  3.48115  2.03830  3.55947  3.82965  4.25130  3.77774  3.75338  3.10615  3.08718  1.92874  5.28352  4.07263    489 - -
          2.68618  4.42225  2.77519  2.73123  3.46354  2.40513  3.72494  3.29354  2.67741  2.69355  4.24690  2.90347  2.73739  3.18146  2.89801  2.37887  2.77519  2.98518  4.58477  3.61503
          0.02005  4.31524  5.03759  0.61958  0.77255  0.48576  0.95510
    358   3.61433  5.30877  3.68783  3.51346  3.70555  3.91338  0.47865  4.39112  3.35024  3.81616  4.91217  3.89570  4.49982  3.89212  3.57731  3.68818  3.94235  4.11782  5.15660  3.64852    490 - -
          2.68608  4.42241  2.77536  2.73084  3.46370  2.40529  3.72510  3.29370  2.67757  2.69371  4.24706  2.90363  2.73756  3.18119  2.89654  2.37903  2.77536  2.98534  4.58493  3.61519
          0.32675  1.30106  5.03759  1.00967  0.45309  0.48576  0.95510
    359   2.74676  4.42558  3.93410  3.44747  3.60302  3.66426  4.27768  2.70557  3.30173  2.40375  1.89487  3.71838  4.17778  3.64511  3.56849  3.02969  1.52469  2.55249  5.21767  4.00904    494 - -
          2.68618  4.42225  2.77519  2.73123  3.46354  2.40513  3.72494  3.29354  2.67741  2.69355  4.24690  2.90347  2.73739  3.18146  2.89801  2.37887  2.77519  2.98518  4.58477  3.61503
          0.02005  4.31524  5.03759  0.61958  0.77255  0.48576  0.95510
    360   3.69545  5.03899  4.90161  4.56542  3.37073  4.54122  5.08683  2.61773  4.33170  0.47397  3.29316  4.80050  4.91416  4.58898  4.42605  4.20048  3.97663  2.76582  5.38593  4.20445    495 - -
          2.68618  4.42225  2.77519  2.73123  3.46354  2.40513  3.72494  3.29354  2.67741  2.69355  4.24690  2.90347  2.73739  3.18146  2.89801  2.37887  2.77519  2.98518  4.58477  3.61503
          0.02005  4.31524  5.03759  0.61958  0.77255  0.48576  0.95510
    361   3.31029  5.01814  4.07212  4.03749  5.12701  0.28671  5.10640  4.85822  4.27729  4.44598  5.44148  4.23880  4.42034  4.56717  4.44236  3.49824  3.82477  4.30039  6.08155  5.25169    496 - -
          2.68618  4.42225  2.77519  2.73123  3.46354  2.40513  3.72494  3.29354  2.67741  2.69355  4.24690  2.90347  2.73739  3.18146  2.89801  2.37887  2.77519  2.98518  4.58477  3.61503
          0.02005  4.31524  5.03759  0.61958  0.77255  0.48576  0.95510
    362   3.39793  4.70836  4.79546  4.35119  1.06956  4.38927  3.87334  2.26020  4.18734  2.38328  3.60765  4.24339  4.69507  4.22024  4.23306  3.72477  3.62186  2.87242  4.07115  1.93817    497 - -
          2.68618  4.42225  2.77519  2.73123  3.46354  2.40513  3.72494  3.29354  2.67741  2.69355  4.24690  2.90347  2.73739  3.18146  2.89801  2.37887  2.77519  2.98518  4.58477  3.61503
          0.02005  4.31524  5.03759  0.61958  0.77255  0.48576  0.95510
    363   2.93931  4.96482  3.44197  3.00256  4.62800  1.62316  4.02320  4.08627  2.54179  3.62594  4.48567  3.39866  4.10565  3.20103  1.26498  3.01335  3.25788  3.68583  5.69119  4.49333    498 - -
          2.68618  4.42225  2.77519  2.73123  3.46354  2.40513  3.72494  3.29354  2.67741  2.69355  4.24690  2.90347  2.73739  3.18146  2.89801  2.37887  2.77519  2.98518  4.58477  3.61503
          0.02005  4.31524  5.03759  0.61958  0.77255  0.48576  0.95510
    364   3.31029  5.01814  4.07212  4.03749  5.12701  0.28671  5.10640  4.85822  4.27729  4.44598  5.44148  4.23880  4.42034  4.56717  4.44236  3.49824  3.82477  4.30039  6.08155  5.25169    499 - -
          2.68618  4.42225  2.77519  2.73123  3.46354  2.40513  3.72494  3.29354  2.67741  2.69355  4.24690  2.90347  2.73739  3.18146  2.89801  2.37887  2.77519  2.98518  4.58477  3.61503
          0.02005  4.31524  5.03759  0.61958  0.77255  0.48576  0.95510
    365   3.15378  5.23400  3.51646  2.92932  4.31930  3.77920  1.59042  4.03436  2.16903  3.49834  4.38293  3.34440  4.17488  2.96560  1.47195  3.16340  3.34537  3.72210  5.42553  4.11364    500 - -
          2.68618  4.42225  2.77519  2.73123  3.46354  2.40513  3.72494  3.29354  2.67741  2.69355  4.24690  2.90347  2.73739  3.18146  2.89801  2.37887  2.77519  2.98518  4.58477  3.61503
          0.02005  4.31524  5.03759  0.61958  0.77255  0.48576  0.95510
    366   2.84326  4.43817  3.91002  3.33591  1.95807  3.84634  4.01343  2.27514  3.11459  2.32843  3.40639  3.65823  4.21134  3.48410  1.96989  3.13067  3.07518  2.58711  4.80001  3.44571    501 - -
          2.68618  4.42225  2.77519  2.73123  3.46354  2.40513  3.72494  3.29354  2.67741  2.69355  4.24690  2.90347  2.73739  3.18146  2.89801  2.37887  2.77519  2.98518  4.58477  3.61503
          0.02005  4.31524  5.03759  0.61958  0.77255  0.48576  0.95510
    367   2.82321  4.28346  4.26883  3.70660  3.44138  3.96378  4.34253  1.71552  3.59862  2.08660  3.38309  3.94607  4.33534  3.84803  3.81368  2.19654  3.07084  1.62010  5.05147  3.85050    502 - -
          2.68618  4.42225  2.77519  2.73123  3.46354  2.40513  3.72494  3.29354  2.67741  2.69355  4.24690  2.90347  2.73739  3.18146  2.89801  2.37887  2.77519  2.98518  4.58477  3.61503
          0.02005  4.31524  5.03759  0.61958  0.77255  0.48576  0.95510
    368   2.59738  4.37307  3.63720  3.14474  3.70931  3.47749  4.07082  2.98086  3.07030  1.72049  3.67306  3.46485  4.00488  3.39853  3.39111  1.89200  2.18834  2.73329  5.17538  3.94207    503 - -
          2.68618  4.42225  2.77519  2.73123  3.46354  2.40513  3.72494  3.29354  2.67741  2.69355  4.24690  2.90347  2.73739  3.18146  2.89801  2.37887  2.77519  2.98518  4.58477  3.61503
          0.02005  4.31524  5.03759  0.61958  0.77255  0.48576  0.95510
    369   2.89616  4.77719  3.51542  2.98668  4.06328  3.69866  3.95467  3.05232  1.44481  2.96534  3.94674  3.40144  4.13477  3.16134  2.82446  3.03918  3.14872  1.71897  5.40982  4.16081    504 - -
          2.68618  4.42225  2.77519  2.73123  3.46354  2.40513  3.72494  3.29354  2.67741  2.69355  4.24690  2.90347  2.73739  3.18146  2.89801  2.37887  2.77519  2.98518  4.58477  3.61503
          0.02005  4.31524  5.03759  0.61958  0.77255  0.48576  0.95510
    370   1.97528  4.33685  3.69452  3.47488  4.60984  3.10053  4.53885  4.01100  3.55020  3.73848  4.57298  3.55368  3.88579  3.82967  3.82806  0.78821  2.91292  3.41251  5.95972  4.75278    505 - -
          2.68618  4.42225  2.77519  2.73123  3.46354  2.40513  3.72494  3.29354  2.67741  2.69355  4.24690  2.90347  2.73739  3.18146  2.89801  2.37887  2.77519  2.98518  4.58477  3.61503
          0.02005  4.31524  5.03759  0.61958  0.77255  0.48576  0.95510
    371   3.58484  5.34552  4.12740  3.57206  4.81842  3.95568  4.25215  4.41304  2.55587  3.84780  4.85512  3.88757  4.45390  3.46715  0.47259  3.65995  3.83139  4.12193  5.73042  4.67153    506 - -
          2.68618  4.42225  2.77519  2.73123  3.46354  2.40513  3.72494  3.29354  2.67741  2.69355  4.24690  2.90347  2.73739  3.18146  2.89801  2.37887  2.77519  2.98518  4.58477  3.61503
          0.02005  4.31524  5.03759  0.61958  0.77255  0.48576  0.95510
    372   2.91046  5.26894  2.48107  2.54662  4.64780  3.57039  3.70691  4.07350  1.88615  3.54183  4.34368  3.05565  3.98498  2.82742  1.43290  2.87657  3.12405  3.68974  5.63999  4.32805    507 - -
          2.68618  4.42225  2.77519  2.73123  3.46354  2.40513  3.72494  3.29354  2.67741  2.69355  4.24690  2.90347  2.73739  3.18146  2.89801  2.37887  2.77519  2.98518  4.58477  3.61503
          0.02005  4.31524  5.03759  0.61958  0.77255  0.48576  0.95510
    373   4.08326  5.21762  4.97323  4.72866  2.05622  4.70092  3.61471  3.83229  4.48127  3.10177  4.38316  4.33266  5.00124  4.42248  4.45931  4.10326  4.29548  3.74114  1.52218  0.93640    508 - -
          2.68618  4.42225  2.77519  2.73123  3.46354  2.40513  3.72494  3.29354  2.67741  2.69355  4.24690  2.90347  2.73739  3.18146  2.89801  2.37887  2.77519  2.98518  4.58477  3.61503
          0.02005  4.31524  5.03759  0.61958  0.77255  0.48576  0.95510
    374   2.59742  4.51161  3.66676  3.52826  4.56323  3.23694  4.61127  4.15979  3.63467  3.85207  4.75343  3.65979  4.01661  3.94995  3.88808  0.57904  3.11469  3.59075  5.90175  4.65716    509 - -
          2.68623  4.42230  2.77525  2.73128  3.46359  2.40458  3.72500  3.29359  2.67746  2.69360  4.24695  2.90352  2.73745  3.18152  2.89806  2.37892  2.77525  2.98524  4.58482  3.61508
          0.32675  1.30106  5.03759  0.17553  1.82640  0.48576  0.95510
    375   2.72031  4.75862  3.26779  2.73154  4.10752  3.52397  3.81950  3.37131  1.71335  3.08851  3.96015  3.18994  3.96765  2.99846  2.87335  2.80756  1.85920  2.63567  5.38973  4.11016    511 - -
          2.68618  4.42225  2.77519  2.73123  3.46354  2.40513  3.72494  3.29354  2.67741  2.69355  4.24690  2.90347  2.73739  3.18146  2.89801  2.37887  2.77519  2.98518  4.58477  3.61503
          0.02005  4.31524  5.03759  0.61958  0.77255  0.48576  0.95510
    376   2.72477  4.56320  3.90468  3.70733  4.44374  3.38079  4.67993  3.63127  3.65995  3.47733  4.51557  3.82138  4.12712  4.03546  3.87977  2.93317  0.59710  3.27243  5.83653  4.66718    512 - -
          2.68618  4.42225  2.77519  2.73123  3.46354  2.40513  3.72494  3.29354  2.67741  2.69355  4.24690  2.90347  2.73739  3.18146  2.89801  2.37887  2.77519  2.98518  4.58477  3.61503
          0.02005  4.31524  5.03759  0.61958  0.77255  0.48576  0.95510
    377   3.59118  4.86958  5.28359  4.70836  2.49329  4.86257  5.06001  2.39309  4.57032  0.73272  2.25023  4.92202  4.96914  4.54379  4.60035  4.21954  3.79706  2.62504  5.20779  4.11610    513 - -
          2.68618  4.42225  2.77519  2.73123  3.46354  2.40513  3.72494  3.29354  2.67741  2.69355  4.24690  2.90347  2.73739  3.18146  2.89801  2.37887  2.77519  2.98518  4.58477  3.61503
          0.02005  4.31524  5.03759  0.61958  0.77255  0.48576  0.95510
    378   2.20053  4.68844  3.15516  2.66708  4.23682  2.22663  3.85357  3.65757  2.34456  3.26903  4.07997  3.12146  3.87036  3.02043  3.10823  2.23247  2.08037  3.26838  5.50438  4.19330    514 - -
          2.68618  4.42225  2.77519  2.73123  3.46354  2.40513  3.72494  3.29354  2.67741  2.69355  4.24690  2.90347  2.73739  3.18146  2.89801  2.37887  2.77519  2.98518  4.58477  3.61503
          0.02005  4.31524  5.03759  0.61958  0.77255  0.48576  0.95510
    379   1.71721  5.23475  1.65468  2.36042  4.60085  3.39452  3.82045  4.06408  2.69891  3.60865  4.41973  2.91537  3.92948  2.51116  3.21435  2.81216  3.12471  3.66276  5.79501  4.37810    515 - -
          2.68618  4.42225  2.77519  2.73123  3.46354  2.40513  3.72494  3.29354  2.67741  2.69355  4.24690  2.90347  2.73739  3.18146  2.89801  2.37887  2.77519  2.98518  4.58477  3.61503
          0.02005  4.31524  5.03759  0.61958  0.77255  0.48576  0.95510
    380   3.05098  4.72178  3.76713  3.30812  3.13553  3.89400  1.86298  3.05288  3.03085  1.34476  3.65813  3.65327  4.30123  3.49225  3.28685  3.25305  3.29404  2.94156  4.74670  3.25270    516 - -
          2.68618  4.42225  2.77519  2.73123  3.46354  2.40513  3.72494  3.29354  2.67741  2.69355  4.24690  2.90347  2.73739  3.18146  2.89801  2.37887  2.77519  2.98518  4.58477  3.61503
          0.02005  4.31524  5.03759  0.61958  0.77255  0.48576  0.95510
    381   3.37060  5.39392  3.86754  3.12915  4.91570  3.91691  3.80231  4.24425  1.77195  3.64550  4.54483  3.47630  4.28029  2.94094  0.84360  3.36785  3.51492  3.94004  5.63475  4.52588    517 - -
          2.68618  4.42225  2.77519  2.73123  3.46354  2.40513  3.72494  3.29354  2.67741  2.69355  4.24690  2.90347  2.73739  3.18146  2.89801  2.37887  2.77519  2.98518  4.58477  3.61503
          0.02005  4.31524  5.03759  0.61958  0.77255  0.48576  0.95510
    382   1.85437  5.08373  2.85847  2.12210  4.37594  3.45794  2.74682  3.82305  2.44487  3.36647  4.15962  2.95531  3.88704  2.32199  2.89793  2.72553  2.97478  3.45292  5.54899  4.18039    518 - -
          2.68618  4.42225  2.77519  2.73123  3.46354  2.40513  3.72494  3.29354  2.67741  2.69355  4.24690  2.90347  2.73739  3.18146  2.89801  2.37887  2.77519  2.98518  4.58477  3.61503
          0.02005  4.31524  5.03759  0.61958  0.77255  0.48576  0.95510
    383   2.05739  5.22039  1.83140  2.12125  4.53947  3.42018  3.71029  4.00906  2.50697  3.52085  4.29791  2.89919  3.88171  2.83287  2.49429  2.72912  3.01486  3.60158  5.68196  4.27260    519 - -
          2.68618  4.42225  2.77519  2.73123  3.46354  2.40513  3.72494  3.29354  2.67741  2.69355  4.24690  2.90347  2.73739  3.18146  2.89801  2.37887  2.77519  2.98518  4.58477  3.61503
          0.02005  4.31524  5.03759  0.61958  0.77255  0.48576  0.95510
    384   2.27315  4.92044  3.58942  3.04903  4.52238  3.59195  3.94197  3.87127  2.35921  3.45152  4.35100  3.40660  4.10691  3.11451  0.99844  3.00891  3.22243  3.52503  5.60964  4.40820    520 - -
          2.68618  4.42225  2.77519  2.73123  3.46354  2.40513  3.72494  3.29354  2.67741  2.69355  4.24690  2.90347  2.73739  3.18146  2.89801  2.37887  2.77519  2.98518  4.58477  3.61503
          0.02005  4.31524  5.03759  0.61958  0.77255  0.48576  0.95510
    385   1.82255  4.61515  3.29507  2.74505  3.85495  3.53711  3.80613  3.20329  2.61948  2.88730  3.75774  3.20104  3.95253  2.64248  2.53559  2.79380  2.91965  2.19171  5.20734  3.93893    521 - -
          2.68618  4.42225  2.77519  2.73123  3.46354  2.40513  3.72494  3.29354  2.67741  2.69355  4.24690  2.90347  2.73739  3.18146  2.89801  2.37887  2.77519  2.98518  4.58477  3.61503
          0.02005  4.31524  5.03759  0.61958  0.77255  0.48576  0.95510
    386   1.98240  5.12761  2.02298  2.14093  4.46471  3.41018  3.74521  3.91123  2.57571  3.46356  4.25706  2.92339  3.88888  2.88017  3.07790  2.73594  2.22217  3.52273  5.65502  4.25958    522 - -
          2.68618  4.42225  2.77519  2.73123  3.46354  2.40513  3.72494  3.29354  2.67741  2.69355  4.24690  2.90347  2.73739  3.18146  2.89801  2.37887  2.77519  2.98518  4.58477  3.61503
          0.02005  4.31524  5.03759  0.61958  0.77255  0.48576  0.95510
    387   3.99544  5.14109  4.98986  4.72094  1.53557  4.68849  2.57994  3.75669  4.54454  3.08073  4.31829  4.31207  4.97395  4.40993  4.50697  4.05041  4.20256  3.64380  1.42306  1.49844    523 - -
          2.68618  4.42225  2.77519  2.73123  3.46354  2.40513  3.72494  3.29354  2.67741  2.69355  4.24690  2.90347  2.73739  3.18146  2.89801  2.37887  2.77519  2.98518  4.58477  3.61503
          0.02005  4.31524  5.03759  0.61958  0.77255  0.48576  0.95510
    388   2.67129  4.49140  3.41143  2.84037  3.65548  3.60203  3.83190  2.42971  2.72753  2.69649  3.58926  3.27816  3.98523  2.71621  2.27493  2.84414  2.47874  2.21325  5.06403  3.81522    524 - -
          2.68618  4.42225  2.77519  2.73123  3.46354  2.40513  3.72494  3.29354  2.67741  2.69355  4.24690  2.90347  2.73739  3.18146  2.89801  2.37887  2.77519  2.98518  4.58477  3.61503
          0.02005  4.31524  5.03759  0.61958  0.77255  0.48576  0.95510
    389   2.21700  4.80329  3.46366  2.87550  4.10843  3.61465  3.83861  3.42050  2.40854  2.58282  3.97672  3.29577  4.04465  3.02615  1.39927  2.92348  3.07510  3.15309  5.37232  4.12299    525 - -
          2.68618  4.42225  2.77519  2.73123  3.46354  2.40513  3.72494  3.29354  2.67741  2.69355  4.24690  2.90347  2.73739  3.18146  2.89801  2.37887  2.77519  2.98518  4.58477  3.61503
          0.02005  4.31524  5.03759  0.61958  0.77255  0.48576  0.95510
    390   2.07005  5.07230  2.94083  2.01658  4.38064  3.45488  3.08818  3.83163  2.37049  3.35635  4.12921  2.94259  3.85344  2.51470  2.47439  2.66784  2.72185  3.44448  5.52354  4.15059    526 - -
          2.68618  4.42225  2.77519  2.73123  3.46354  2.40513  3.72494  3.29354  2.67741  2.69355  4.24690  2.90347  2.73739  3.18146  2.89801  2.37887  2.77519  2.98518  4.58477  3.61503
          0.02005  4.31524  5.03759  0.61958  0.77255  0.48576  0.95510
    391   2.78827  4.82378  3.22376  2.73055  4.02401  3.57122  3.83050  3.37048  2.53458  2.45692  3.91886  3.19996  4.00546  1.48507  2.88442  2.86791  2.59716  3.12145  5.36525  4.06922    527 - -
          2.68618  4.42225  2.77519  2.73123  3.46354  2.40513  3.72494  3.29354  2.67741  2.69355  4.24690  2.90347  2.73739  3.18146  2.89801  2.37887  2.77519  2.98518  4.58477  3.61503
          0.21412  4.31524  1.71821  0.61958  0.77255  0.48576  0.95510
    392   2.15240  4.76064  3.02830  2.22647  4.01149  3.11123  3.66459  3.40954  2.43811  2.56593  3.85992  3.00340  3.84712  2.82953  2.43437  2.67814  2.86303  3.10056  5.28515  3.97214    528 - -
          2.68618  4.42225  2.77519  2.73123  3.46354  2.40513  3.72494  3.29354  2.67741  2.69355  4.24690  2.90347  2.73739  3.18146  2.89801  2.37887  2.77519  2.98518  4.58477  3.61503
          0.02430  4.12541  4.84776  0.61958  0.77255  0.36940  1.17489
    393   2.37292  4.45845  3.40579  2.89939  3.62578  2.83176  2.78688  3.01586  2.83471  1.69207  3.60977  3.31375  3.99170  3.18383  3.18769  2.84726  2.91656  2.77534  5.05533  3.79327    529 - -
          2.68618  4.42225  2.77519  2.73123  3.46354  2.40513  3.72494  3.29354  2.67741  2.69355  4.24690  2.90347  2.73739  3.18146  2.89801  2.37887  2.77519  2.98518  4.58477  3.61503
          0.02005  4.31524  5.03759  0.61958  0.77255  0.48576  0.95510
    394   2.03585  4.83671  3.04648  2.16579  4.09797  3.47581  3.70533  3.49111  2.20962  3.11420  3.93444  3.02711  3.88097  2.86047  2.94670  2.70070  2.44242  2.69242  5.36495  4.03679    530 - -
          2.68618  4.42225  2.77519  2.73123  3.46354  2.40513  3.72494  3.29354  2.67741  2.69355  4.24690  2.90347  2.73739  3.18146  2.89801  2.37887  2.77519  2.98518  4.58477  3.61503
          0.02005  4.31524  5.03759  0.61958  0.77255  0.48576  0.95510
    395   1.37394  4.70980  2.47402  2.68875  4.44576  3.28082  3.99755  3.87123  2.89605  3.49496  4.30978  3.13346  3.89279  3.17902  3.35036  1.84438  2.97319  3.42418  5.71860  4.39388    531 - -
          2.68618  4.42225  2.77519  2.73123  3.46354  2.40513  3.72494  3.29354  2.67741  2.69355  4.24690  2.90347  2.73739  3.18146  2.89801  2.37887  2.77519  2.98518  4.58477  3.61503
          0.02005  4.31524  5.03759  0.61958  0.77255  0.48576  0.95510
    396   2.26435  4.32075  3.68660  3.17405  3.64987  3.48593  4.06207  2.92105  3.10747  1.66588  3.61206  3.48165  4.00024  3.41337  3.42162  2.32000  2.12762  2.67332  5.11291  3.89298    532 - -
          2.68618  4.42225  2.77519  2.73123  3.46354  2.40513  3.72494  3.29354  2.67741  2.69355  4.24690  2.90347  2.73739  3.18146  2.89801  2.37887  2.77519  2.98518  4.58477  3.61503
          0.02005  4.31524  5.03759  0.61958  0.77255  0.48576  0.95510
    397   1.84318  4.78138  2.89426  2.25781  4.47377  1.47664  4.01132  3.88680  2.91054  3.51625  4.34796  3.12266  3.92784  3.20097  3.35330  2.74779  3.04147  3.46030  5.74585  4.42299    533 - -
          2.68618  4.42225  2.77519  2.73123  3.46354  2.40513  3.72494  3.29354  2.67741  2.69355  4.24690  2.90347  2.73739  3.18146  2.89801  2.37887  2.77519  2.98518  4.58477  3.61503
          0.02005  4.31524  5.03759  0.61958  0.77255  0.48576  0.95510
    398   2.16721  4.57803  3.25298  2.69775  3.75479  3.02554  2.69943  2.90532  2.65814  2.26976  3.67372  3.16914  3.93261  2.71361  3.06735  2.77262  2.88080  2.87664  5.12954  3.85383    534 - -
          2.68618  4.42225  2.77519  2.73123  3.46354  2.40513  3.72494  3.29354  2.67741  2.69355  4.24690  2.90347  2.73739  3.18146  2.89801  2.37887  2.77519  2.98518  4.58477  3.61503
          0.02005  4.31524  5.03759  0.61958  0.77255  0.48576  0.95510
    399   2.76230  5.18160  1.80299  2.35603  4.51425  3.41250  3.72499  3.98098  2.53677  3.50433  4.28668  2.90774  3.10031  2.39365  3.03757  2.72868  2.18518  3.57744  5.67546  4.26993    535 - -
          2.68618  4.42225  2.77519  2.73123  3.46354  2.40513  3.72494  3.29354  2.67741  2.69355  4.24690  2.90347  2.73739  3.18146  2.89801  2.37887  2.77519  2.98518  4.58477  3.61503
          0.02005  4.31524  5.03759  0.61958  0.77255  0.48576  0.95510
    400   2.46861  5.14031  1.69174  2.36863  4.47831  2.89779  2.85644  3.94214  2.54980  3.47579  4.26137  2.91688  3.88114  2.86086  3.05118  2.72355  2.60855  3.54403  5.65480  4.25537    536 - -
          2.68618  4.42225  2.77519  2.73123  3.46354  2.40513  3.72494  3.29354  2.67741  2.69355  4.24690  2.90347  2.73739  3.18146  2.89801  2.37887  2.77519  2.98518  4.58477  3.61503
          0.08947  4.31524  2.62806  0.61958  0.77255  0.48576  0.95510
    401   2.18583  4.94651  2.21505  2.42723  4.29856  3.40239  3.69147  3.73066  2.47564  3.30005  4.09365  2.95274  3.84510  2.82570  2.53943  2.66192  2.17854  3.35670  5.50306  4.14075    537 - -
          2.68618  4.42225  2.77519  2.73123  3.46354  2.40513  3.72494  3.29354  2.67741  2.69355  4.24690  2.90347  2.73739  3.18146  2.89801  2.37887  2.77519  2.98518  4.58477  3.61503
          0.09726  4.24725  2.54626  0.61958  0.77255  0.57510  0.82701
    402   2.73558  5.09449  2.24752  1.93646  4.37702  2.27391  3.69622  3.82286  2.53464  2.65374  4.18697  2.87124  3.85111  2.83722  3.03457  2.71131  2.98418  3.45353  5.58381  4.19153    538 - -
          2.68618  4.42225  2.77519  2.73123  3.46354  2.40513  3.72494  3.29354  2.67741  2.69355  4.24690  2.90347  2.73739  3.18146  2.89801  2.37887  2.77519  2.98518  4.58477  3.61503
          0.02315  4.17314  4.89549  0.61958  0.77255  0.65831  0.72924
    403   2.61904  4.54365  3.37039  3.19598  4.59920  2.05936  4.39412  4.10424  3.36930  3.74547  4.61183  3.47439  0.97551  3.67554  3.68663  2.77299  3.09223  3.56997  5.81312  4.66940    539 - -
          2.68618  4.42225  2.77519  2.73123  3.46354  2.40513  3.72494  3.29354  2.67741  2.69355  4.24690  2.90347  2.73739  3.18146  2.89801  2.37887  2.77519  2.98518  4.58477  3.61503
          0.16967  4.17314  1.96147  0.61958  0.77255  0.65831  0.72924
    404   1.85239  4.23351  3.94274  3.41959  2.50660  3.65544  4.14735  2.37341  3.33938  2.25640  3.34093  3.67695  4.11235  3.60370  3.59908  2.98855  2.93744  1.88015  4.93908  3.67965    540 - -
          2.68618  4.42225  2.77519  2.73123  3.46354  2.40513  3.72494  3.29354  2.67741  2.69355  4.24690  2.90347  2.73739  3.18146  2.89801  2.37887  2.77519  2.98518  4.58477  3.61503
          0.02675  4.03023  4.75257  0.61958  0.77255  0.78778  0.60670
    405   1.72396  4.88476  1.64361  2.37178  4.43682  3.21536  3.84941  3.80424  2.80183  3.47534  4.33753  2.89096  3.82738  3.03213  3.30365  2.70466  3.02474  3.41242  5.70729  4.32572    541 - -
          2.68598  4.42240  2.77503  2.73138  3.46368  2.40506  3.72460  3.29317  2.67755  2.69352  4.24704  2.90361  2.73735  3.18161  2.89815  2.37868  2.77534  2.98533  4.58491  3.61518
          0.47512  0.99545  4.75257  0.91342  0.51274  0.33473  1.25712
    406   2.83524  5.34548  1.70528  2.08617  4.66035  2.50400  3.74716  4.14962  2.59055  3.64307  4.42218  2.86913  3.90057  2.39886  3.11636  2.77240  2.62686  3.72514  5.79569  4.35660    546 - -
          2.68618  4.42225  2.77519  2.73123  3.46354  2.40513  3.72494  3.29354  2.67741  2.69355  4.24690  2.90347  2.73739  3.18146  2.89801  2.37887  2.77519  2.98518  4.58477  3.61503
          0.02005  4.31524  5.03759  0.61958  0.77255  0.48576  0.95510
    407   2.71968  5.02369  1.87004  2.43768  4.49815  2.65898  3.80685  3.95462  2.65336  3.50858  4.30225  2.96565  3.13382  2.94927  3.15017  2.72182  1.91227  3.53751  5.69838  4.31395    547 - -
          2.68618  4.42225  2.77519  2.73123  3.46354  2.40513  3.72494  3.29354  2.67741  2.69355  4.24690  2.90347  2.73739  3.18146  2.89801  2.37887  2.77519  2.98518  4.58477  3.61503
          0.11822  4.31524  2.32138  0.61958  0.77255  0.48576  0.95510
    408   2.69066  4.73435  1.81462  2.60716  4.08778  3.43809  3.87205  3.17716  2.75871  3.06313  3.96611  3.10077  3.93617  3.06360  3.21093  2.77911  2.53570  2.01711  5.45367  4.13190    548 - -
          2.68618  4.42225  2.77519  2.73123  3.46354  2.40513  3.72494  3.29354  2.67741  2.69355  4.24690  2.90347  2.73739  3.18146  2.89801  2.37887  2.77519  2.98518  4.58477  3.61503
          0.02210  4.21912  4.94146  0.61958  0.77255  0.60825  0.78593
    409   2.28337  4.31918  3.75973  3.21068  3.44326  3.68844  4.05026  2.28190  3.12942  1.79851  3.38635  3.55474  2.47144  3.42852  3.43261  2.97749  2.94112  2.40466  4.98922  3.77633    549 - -
          2.68618  4.42225  2.77519  2.73123  3.46354  2.40513  3.72494  3.29354  2.67741  2.69355  4.24690  2.90347  2.73739  3.18146  2.89801  2.37887  2.77519  2.98518  4.58477  3.61503
          0.02210  4.21912  4.94146  0.61958  0.77255  0.60825  0.78593
    410   1.75771  4.28099  3.76915  3.30850  3.79820  3.38000  4.20846  2.82391  3.25647  2.78672  3.73902  3.54243  2.74551  3.55367  3.55704  2.76188  2.88868  1.56922  5.28564  4.07058    550 - -
          2.68618  4.42225  2.77519  2.73123  3.46354  2.40513  3.72494  3.29354  2.67741  2.69355  4.24690  2.90347  2.73739  3.18146  2.89801  2.37887  2.77519  2.98518  4.58477  3.61503
          0.02210  4.21912  4.94146  0.61958  0.77255  0.41615  1.07759
    411   2.83424  4.35556  4.07503  3.49268  3.38414  3.92087  4.20481  2.17207  3.31921  1.65323  3.30923  3.79806  4.27082  3.63680  2.34400  3.20660  3.06645  1.83456  5.00257  3.81266    551 - -
          2.68618  4.42225  2.77519  2.73123  3.46354  2.40513  3.72494  3.29354  2.67741  2.69355  4.24690  2.90347  2.73739  3.18146  2.89801  2.37887  2.77519  2.98518  4.58477  3.61503
          0.02005  4.31524  5.03759  0.61958  0.77255  0.48576  0.95510
    412   2.35097  4.40148  3.44729  2.88521  3.55627  3.58730  3.85070  2.91656  2.84464  2.39863  3.51339  2.86263  3.97628  3.15614  3.21471  2.53740  2.26938  2.33858  4.98777  2.99514    552 - -
          2.68618  4.42225  2.77519  2.73123  3.46354  2.40513  3.72494  3.29354  2.67741  2.69355  4.24690  2.90347  2.73739  3.18146  2.89801  2.37887  2.77519  2.98518  4.58477  3.61503
          0.02005  4.31524  5.03759  0.61958  0.77255  0.48576  0.95510
    413   1.79336  4.91879  2.15787  2.46889  4.20692  3.44127  3.07966  3.63175  2.55021  3.23318  4.04747  2.99299  3.88362  2.88290  3.02167  2.71091  2.93957  2.87762  5.46198  4.10843    553 - -
          2.68618  4.42225  2.77519  2.73123  3.46354  2.40513  3.72494  3.29354  2.67741  2.69355  4.24690  2.90347  2.73739  3.18146  2.89801  2.37887  2.77519  2.98518  4.58477  3.61503
          0.02005  4.31524  5.03759  0.61958  0.77255  0.48576  0.95510
    414   4.17386  5.36950  4.83040  4.66141  3.26353  4.28260  4.55643  4.24790  4.39367  3.55535  4.85548  4.73131  4.84010  4.75561  4.43531  4.37327  4.50174  4.14823  0.32661  3.24641    554 - -
          2.68618  4.42225  2.77519  2.73123  3.46354  2.40513  3.72494  3.29354  2.67741  2.69355  4.24690  2.90347  2.73739  3.18146  2.89801  2.37887  2.77519  2.98518  4.58477  3.61503
          0.02005  4.31524  5.03759  0.61958  0.77255  0.48576  0.95510
    415   2.67699  4.99639  2.94970  1.96436  4.27577  3.45778  3.09657  3.71348  2.42079  3.27174  4.06186  2.96038  3.85992  2.35195  2.88353  2.67685  2.25191  2.91407  5.47005  4.10881    555 - -
          2.68618  4.42225  2.77519  2.73123  3.46354  2.40513  3.72494  3.29354  2.67741  2.69355  4.24690  2.90347  2.73739  3.18146  2.89801  2.37887  2.77519  2.98518  4.58477  3.61503
          0.02005  4.31524  5.03759  0.61958  0.77255  0.48576  0.95510
    416   2.93939  4.31281  4.68408  4.09527  2.14956  4.10372  4.32933  2.17163  3.92954  1.47370  2.48616  4.18015  4.41493  4.04360  3.99121  3.41683  3.16550  2.42815  4.74832  2.52120    556 - -
          2.68618  4.42225  2.77519  2.73123  3.46354  2.40513  3.72494  3.29354  2.67741  2.69355  4.24690  2.90347  2.73739  3.18146  2.89801  2.37887  2.77519  2.98518  4.58477  3.61503
          0.02005  4.31524  5.03759  0.61958  0.77255  0.48576  0.95510
    417   1.76506  4.62076  2.56004  2.76166  3.85957  3.51941  3.91028  3.10942  2.83322  1.89235  3.78475  3.22386  3.98647  3.14724  3.24658  2.83271  2.97147  2.86389  5.27881  3.99497    557 - -
          2.68618  4.42225  2.77519  2.73123  3.46354  2.40513  3.72494  3.29354  2.67741  2.69355  4.24690  2.90347  2.73739  3.18146  2.89801  2.37887  2.77519  2.98518  4.58477  3.61503
          0.02005  4.31524  5.03759  0.61958  0.77255  0.48576  0.95510
    418   2.94309  4.96891  3.44542  3.00327  4.63028  1.66106  4.02064  4.08781  2.53489  3.62619  4.48616  3.39929  4.10728  3.19791  1.23912  3.01644  3.26019  3.68823  5.69040  4.49333    558 - -
          2.68618  4.42225  2.77519  2.73123  3.46354  2.40513  3.72494  3.29354  2.67741  2.69355  4.24690  2.90347  2.73739  3.18146  2.89801  2.37887  2.77519  2.98518  4.58477  3.61503
          0.02005  4.31524  5.03759  0.61958  0.77255  0.48576  0.95510
    419   2.29155  4.59135  3.24343  2.70201  3.82350  3.50667  2.82195  2.77810  2.67019  2.87421  3.73460  3.16789  2.27629  3.01497  3.08256  2.75315  2.56512  2.92545  5.18815  3.90856    559 - -
          2.68618  4.42225  2.77519  2.73123  3.46354  2.40513  3.72494  3.29354  2.67741  2.69355  4.24690  2.90347  2.73739  3.18146  2.89801  2.37887  2.77519  2.98518  4.58477  3.61503
          0.02005  4.31524  5.03759  0.61958  0.77255  0.48576  0.95510
    420   3.02619  5.17607  2.01159  2.64539  4.92270  0.85963  4.23073  4.47550  3.29538  4.04649  4.92197  3.16435  4.08851  3.44741  3.81226  3.03988  3.41770  3.98784  6.09665  4.77941    560 - -
          2.68618  4.42225  2.77519  2.73123  3.46354  2.40513  3.72494  3.29354  2.67741  2.69355  4.24690  2.90347  2.73739  3.18146  2.89801  2.37887  2.77519  2.98518  4.58477  3.61503
          0.02005  4.31524  5.03759  0.61958  0.77255  0.48576  0.95510
    421   2.67688  4.95404  2.04834  2.44298  4.14040  3.46275  2.82014  3.64582  2.47025  2.82265  4.02242  2.97305  3.03562  2.81844  2.94250  2.68625  2.91029  3.30054  5.39501  3.27506    561 - -
          2.68618  4.42225  2.77519  2.73123  3.46354  2.40513  3.72494  3.29354  2.67741  2.69355  4.24690  2.90347  2.73739  3.18146  2.89801  2.37887  2.77519  2.98518  4.58477  3.61503
          0.02005  4.31524  5.03759  0.61958  0.77255  0.48576  0.95510
    422   2.64636  4.84056  2.50926  2.54705  4.36294  3.35566  3.83935  3.79749  2.68117  3.38858  4.19375  3.04148  2.05744  2.99558  3.15013  2.35275  1.98179  3.39577  5.60536  4.25900    562 - -
          2.68618  4.42225  2.77519  2.73123  3.46354  2.40513  3.72494  3.29354  2.67741  2.69355  4.24690  2.90347  2.73739  3.18146  2.89801  2.37887  2.77519  2.98518  4.58477  3.61503
          0.22454  4.31524  1.67264  0.61958  0.77255  0.48576  0.95510
    423   1.81192  4.66162  2.32376  2.55527  4.22440  3.26116  3.83837  3.57597  2.71657  3.25304  4.08798  3.02453  3.82087  3.01807  3.17015  2.62847  2.00876  3.20015  5.51647  4.19262    563 - -
          2.68618  4.42225  2.77519  2.73123  3.46354  2.40513  3.72494  3.29354  2.67741  2.69355  4.24690  2.90347  2.73739  3.18146  2.89801  2.37887  2.77519  2.98518  4.58477  3.61503
          0.11178  4.11525  2.41426  0.61958  0.77255  0.71506  0.67171
    424   1.90583  4.32945  4.05965  3.52653  3.41193  3.87745  4.31402  1.84026  3.41800  1.79439  3.30409  3.82756  4.27481  3.71296  3.68382  3.20113  3.06654  2.02904  5.11909  3.91515    564 - -
          2.68618  4.42225  2.77519  2.73123  3.46354  2.40513  3.72494  3.29354  2.67741  2.69355  4.24690  2.90347  2.73739  3.18146  2.89801  2.37887  2.77519  2.98518  4.58477  3.61503
          0.02675  4.03023  4.75257  0.61958  0.77255  0.78778  0.60670
    425   2.49810  4.43569  3.21322  3.01371  4.42483  1.98969  4.21535  3.91014  3.16979  3.55664  4.42160  3.31560  1.26431  3.48371  3.50160  2.64619  2.95649  3.40384  5.65942  4.48692    565 - -
          2.68618  4.42225  2.77519  2.73123  3.46354  2.40513  3.72494  3.29354  2.67741  2.69355  4.24690  2.90347  2.73739  3.18146  2.89801  2.37887  2.77519  2.98518  4.58477  3.61503
          0.02675  4.03023  4.75257  0.61958  0.77255  0.33473  1.25712
    426   2.71557  5.08164  2.41363  2.41298  4.44084  3.42734  3.70464  3.89759  2.46514  3.42769  4.20883  2.94827  2.18052  2.82943  2.18244  2.41114  2.96517  3.50024  5.59771  4.21870    566 - -
          2.68618  4.42225  2.77519  2.73123  3.46354  2.40513  3.72494  3.29354  2.67741  2.69355  4.24690  2.90347  2.73739  3.18146  2.89801  2.37887  2.77519  2.98518  4.58477  3.61503
          0.02005  4.31524  5.03759  0.61958  0.77255  0.48576  0.95510
    427   2.43051  4.91025  3.05814  2.28739  4.18776  2.70731  3.69569  3.59938  2.42375  2.68340  4.00114  3.03058  3.89555  2.84127  1.95517  2.72483  2.93081  3.26754  5.40905  4.08331    567 - -
          2.68618  4.42225  2.77519  2.73123  3.46354  2.40513  3.72494  3.29354  2.67741  2.69355  4.24690  2.90347  2.73739  3.18146  2.89801  2.37887  2.77519  2.98518  4.58477  3.61503
          0.02005  4.31524  5.03759  0.61958  0.77255  0.48576  0.95510
    428   2.77023  5.05335  2.88326  1.55751  4.31006  3.48501  3.72498  2.86558  2.47381  3.28746  4.12146  2.99214  3.91777  2.19874  2.90956  2.76937  3.00552  3.37567  5.52399  4.16932    568 - -
          2.68618  4.42225  2.77519  2.73123  3.46354  2.40513  3.72494  3.29354  2.67741  2.69355  4.24690  2.90347  2.73739  3.18146  2.89801  2.37887  2.77519  2.98518  4.58477  3.61503
          0.02005  4.31524  5.03759  0.61958  0.77255  0.48576  0.95510
    429   2.37790  4.57091  3.28681  2.76922  3.75856  3.52577  2.19259  3.17685  2.70966  2.18312  3.72811  3.21778  3.95514  3.07349  3.09471  2.29050  2.91556  2.91179  5.14811  3.85759    569 - -
          2.68618  4.42225  2.77519  2.73123  3.46354  2.40513  3.72494  3.29354  2.67741  2.69355  4.24690  2.90347  2.73739  3.18146  2.89801  2.37887  2.77519  2.98518  4.58477  3.61503
          0.02005  4.31524  5.03759  0.61958  0.77255  0.48576  0.95510
    430   2.48373  4.29931  3.63634  2.69284  3.42346  3.64942  3.90800  2.77310  2.97498  1.98986  3.40239  3.43403  4.02607  3.28437  2.74467  2.90568  2.87558  2.04006  3.56890  3.66496    570 - -
          2.68618  4.42225  2.77519  2.73123  3.46354  2.40513  3.72494  3.29354  2.67741  2.69355  4.24690  2.90347  2.73739  3.18146  2.89801  2.37887  2.77519  2.98518  4.58477  3.61503
          0.02005  4.31524  5.03759  0.61958  0.77255  0.48576  0.95510
    431   3.08314  4.46117  4.71441  4.12824  3.12368  4.26102  4.52275  2.14221  3.97822  1.06852  2.43356  4.29764  4.53809  4.10793  4.08042  3.57531  3.30625  2.44409  4.95403  2.73204    571 - -
          2.68618  4.42225  2.77519  2.73123  3.46354  2.40513  3.72494  3.29354  2.67741  2.69355  4.24690  2.90347  2.73739  3.18146  2.89801  2.37887  2.77519  2.98518  4.58477  3.61503
          0.02005  4.31524  5.03759  0.61958  0.77255  0.48576  0.95510
    432   1.64890  4.33606  3.72508  3.25190  3.71969  3.45089  4.14360  2.96371  3.18387  1.68178  3.68829  3.52600  4.01075  3.49555  3.48565  2.27357  2.92237  2.71268  5.20021  3.97546    572 - -
          2.68618  4.42225  2.77519  2.73123  3.46354  2.40513  3.72494  3.29354  2.67741  2.69355  4.24690  2.90347  2.73739  3.18146  2.89801  2.37887  2.77519  2.98518  4.58477  3.61503
          0.02005  4.31524  5.03759  0.61958  0.77255  0.48576  0.95510
    433   1.88591  4.94926  3.04601  2.49702  4.23561  3.48881  3.12639  3.65884  2.39616  3.22870  4.03265  3.01310  3.88669  2.35913  2.44990  2.71229  2.60177  3.31427  5.43378  4.09946    573 - -
          2.68618  4.42225  2.77519  2.73123  3.46354  2.40513  3.72494  3.29354  2.67741  2.69355  4.24690  2.90347  2.73739  3.18146  2.89801  2.37887  2.77519  2.98518  4.58477  3.61503
          0.02005  4.31524  5.03759  0.61958  0.77255  0.48576  0.95510
    434   1.00283  4.29390  3.81770  3.46728  4.42106  3.12111  4.44775  3.77252  3.45994  3.50987  4.34366  3.55046  3.87278  3.73878  3.75275  2.12112  2.01892  3.25494  5.78776  4.59648    574 - -
          2.68618  4.42225  2.77519  2.73123  3.46354  2.40513  3.72494  3.29354  2.67741  2.69355  4.24690  2.90347  2.73739  3.18146  2.89801  2.37887  2.77519  2.98518  4.58477  3.61503
          0.02005  4.31524  5.03759  0.61958  0.77255  0.48576  0.95510
    435   3.36721  4.62309  5.23866  4.70418  3.49561  4.78916  5.25113  1.31200  4.59109  1.28166  3.27208  4.88944  4.99254  4.72152  4.69685  4.16729  3.60655  1.55156  5.55346  4.44463    575 - -
          2.68618  4.42225  2.77519  2.73123  3.46354  2.40513  3.72494  3.29354  2.67741  2.69355  4.24690  2.90347  2.73739  3.18146  2.89801  2.37887  2.77519  2.98518  4.58477  3.61503
          0.08947  4.31524  2.62806  0.61958  0.77255  0.48576  0.95510
    436   1.55028  4.64268  3.09240  2.68070  4.27091  2.68483  3.89404  3.69504  2.73257  3.31081  4.12696  3.11964  3.85477  2.41925  3.15891  2.19448  2.89569  3.28698  5.54448  4.23892    576 - -
          2.68618  4.42225  2.77519  2.73123  3.46354  2.40513  3.72494  3.29354  2.67741  2.69355  4.24690  2.90347  2.73739  3.18146  2.89801  2.37887  2.77519  2.98518  4.58477  3.61503
          0.02148  4.24725  4.96960  0.61958  0.77255  0.57510  0.82701
    437   2.80844  5.20295  2.48932  2.43169  4.54316  3.47718  3.67720  3.99732  2.32133  3.48683  4.27768  2.96138  3.90831  1.82340  1.91872  2.77409  3.03599  3.60486  5.61256  4.25673    577 - -
          2.68618  4.42225  2.77519  2.73123  3.46354  2.40513  3.72494  3.29354  2.67741  2.69355  4.24690  2.90347  2.73739  3.18146  2.89801  2.37887  2.77519  2.98518  4.58477  3.61503
          0.02148  4.24725  4.96960  0.61958  0.77255  0.57510  0.82701
    438   2.69491  4.94232  2.56982  2.46887  4.21152  3.46673  3.67514  2.86941  2.40886  3.21364  4.02545  2.76536  3.87570  2.81702  1.79634  2.70947  2.92730  3.29051  5.42426  4.08396    578 - -
          2.68618  4.42225  2.77519  2.73123  3.46354  2.40513  3.72494  3.29354  2.67741  2.69355  4.24690  2.90347  2.73739  3.18146  2.89801  2.37887  2.77519  2.98518  4.58477  3.61503
          0.02148  4.24725  4.96960  0.61958  0.77255  0.57510  0.82701
    439   2.31290  4.39549  3.54865  2.99378  3.46136  3.64293  2.17457  2.47255  2.89357  2.10515  3.47003  3.39116  4.03082  3.23553  3.22714  2.90574  2.91640  2.59924  4.94638  3.68065    579 - -
          2.68618  4.42225  2.77519  2.73123  3.46354  2.40513  3.72494  3.29354  2.67741  2.69355  4.24690  2.90347  2.73739  3.18146  2.89801  2.37887  2.77519  2.98518  4.58477  3.61503
          0.02148  4.24725  4.96960  0.61958  0.77255  0.57510  0.82701
    440   2.04676  4.87479  3.06590  2.53383  4.21425  3.45761  3.70081  3.62457  2.40955  3.20809  4.02290  3.03348  3.88126  2.05313  2.48428  2.70866  2.45629  3.28054  5.42299  4.10391    580 - -
          2.68618  4.42225  2.77519  2.73123  3.46354  2.40513  3.72494  3.29354  2.67741  2.69355  4.24690  2.90347  2.73739  3.18146  2.89801  2.37887  2.77519  2.98518  4.58477  3.61503
          0.02148  4.24725  4.96960  0.61958  0.77255  0.57510  0.82701
    441   2.86565  4.53039  3.80915  3.19779  3.22890  3.79118  3.85859  2.97372  2.74714  2.04998  3.56689  3.53173  4.15707  3.28460  2.11509  3.08670  3.08622  2.79815  2.09272  3.34674    581 - -
          2.68618  4.42225  2.77519  2.73123  3.46354  2.40513  3.72494  3.29354  2.67741  2.69355  4.24690  2.90347  2.73739  3.18146  2.89801  2.37887  2.77519  2.98518  4.58477  3.61503
          0.02148  4.24725  4.96960  0.61958  0.77255  0.57510  0.82701
    442   2.99313  5.25557  3.24367  2.68023  4.67701  3.64719  3.68934  4.06639  1.81577  3.51692  4.34308  2.06638  4.03618  2.81375  1.53275  2.97033  3.18607  3.70730  5.58513  4.33981    582 - -
          2.68618  4.42225  2.77519  2.73123  3.46354  2.40513  3.72494  3.29354  2.67741  2.69355  4.24690  2.90347  2.73739  3.18146  2.89801  2.37887  2.77519  2.98518  4.58477  3.61503
          0.02148  4.24725  4.96960  0.61958  0.77255  0.57510  0.82701
    443   1.79218  4.39764  3.55665  2.99532  3.59479  3.61114  3.93226  2.33496  2.88608  2.59548  3.53404  3.39054  4.02253  3.23919  2.50408  2.88231  2.90992  2.29532  5.05567  3.82050    583 - -
          2.68618  4.42225  2.77519  2.73123  3.46354  2.40513  3.72494  3.29354  2.67741  2.69355  4.24690  2.90347  2.73739  3.18146  2.89801  2.37887  2.77519  2.98518  4.58477  3.61503
          0.02148  4.24725  4.96960  0.61958  0.77255  0.57510  0.82701
    444   2.32863  5.10350  2.73754  2.09858  4.44643  2.67865  3.71486  3.89634  2.49649  3.43526  4.23069  2.92069  3.87580  1.79983  2.96261  2.72681  2.99869  3.50962  5.61557  4.23517    584 - -
          2.68618  4.42225  2.77519  2.73123  3.46354  2.40513  3.72494  3.29354  2.67741  2.69355  4.24690  2.90347  2.73739  3.18146  2.89801  2.37887  2.77519  2.98518  4.58477  3.61503
          0.24378  4.24725  1.59932  0.61958  0.77255  0.57510  0.82701
    445   3.33610  4.75309  4.44217  4.08532  3.20245  4.18102  4.69175  2.41781  3.85152  0.70279  3.18077  4.34544  4.59092  4.18193  4.00073  3.77418  3.62411  2.49561  5.13628  3.89516    585 - -
          2.68618  4.42225  2.77519  2.73123  3.46354  2.40513  3.72494  3.29354  2.67741  2.69355  4.24690  2.90347  2.73739  3.18146  2.89801  2.37887  2.77519  2.98518  4.58477  3.61503
          0.02675  4.03023  4.75257  0.61958  0.77255  0.78778  0.60670
    446   2.60223  4.82024  2.37501  2.40480  4.08445  2.91401  3.62416  3.50258  2.40915  3.09869  2.97564  2.92522  3.80244  2.77333  2.44932  2.62801  2.84060  3.17091  5.33253  3.99271    586 - -
          2.68618  4.42225  2.77519  2.73123  3.46354  2.40513  3.72494  3.29354  2.67741  2.69355  4.24690  2.90347  2.73739  3.18146  2.89801  2.37887  2.77519  2.98518  4.58477  3.61503
          0.02675  4.03023  4.75257  0.61958  0.77255  0.43628  1.03969
    447   2.14482  4.95369  2.88784  2.12869  4.26691  3.42557  3.69392  3.69105  2.46993  3.26790  4.07238  2.96195  3.86216  2.27861  2.92566  2.69176  2.18375  3.33519  5.48054  4.12751    587 - -
          2.68618  4.42225  2.77519  2.73123  3.46354  2.40513  3.72494  3.29354  2.67741  2.69355  4.24690  2.90347  2.73739  3.18146  2.89801  2.37887  2.77519  2.98518  4.58477  3.61503
          0.02148  4.24725  4.96960  0.61958  0.77255  0.57510  0.82701
    448   1.00048  4.70266  2.38085  2.73539  4.43955  3.27254  4.10401  3.77037  3.07318  3.50171  4.37659  3.17223  3.93039  3.32186  3.51245  2.75470  3.05564  3.36433  5.75837  4.44637    588 - -
          2.68618  4.42225  2.77519  2.73123  3.46354  2.40513  3.72494  3.29354  2.67741  2.69355  4.24690  2.90347  2.73739  3.18146  2.89801  2.37887  2.77519  2.98518  4.58477  3.61503
          0.02148  4.24725  4.96960  0.61958  0.77255  0.57510  0.82701
    449   2.96739  5.12331  3.36223  2.76240  4.53396  3.65329  3.71655  3.90901  2.11816  3.40618  4.25529  3.20427  4.04808  2.32554  1.29533  2.97901  2.65737  3.57738  5.52104  4.29264    589 - -
          2.68620  4.42227  2.77492  2.73125  3.46355  2.40514  3.72496  3.29356  2.67742  2.69357  4.24691  2.90348  2.73741  3.18148  2.89802  2.37888  2.77521  2.98520  4.58479  3.61505
          0.12023  2.24116  4.96960  0.33543  1.25538  0.43369  1.04444
    450   2.81231  5.20817  2.95064  1.89654  4.56314  2.46911  3.68101  4.00473  2.08739  3.49031  4.27407  2.99288  3.92433  2.79726  1.96970  2.78085  3.03517  3.61025  5.61483  4.26786    591 - -
          2.68618  4.42225  2.77519  2.73123  3.46354  2.40513  3.72494  3.29354  2.67741  2.69355  4.24690  2.90347  2.73739  3.18146  2.89801  2.37887  2.77519  2.98518  4.58477  3.61503
          0.02005  4.31524  5.03759  0.61958  0.77255  0.48576  0.95510
    451   1.84961  4.99007  2.90837  2.11222  4.30374  3.43887  3.69422  3.74093  2.47236  3.30353  4.09658  2.96430  3.17403  2.42655  2.94156  2.68699  2.63750  3.37396  5.50573  4.14286    592 - -
          2.68618  4.42225  2.77519  2.73123  3.46354  2.40513  3.72494  3.29354  2.67741  2.69355  4.24690  2.90347  2.73739  3.18146  2.89801  2.37887  2.77519  2.98518  4.58477  3.61503
          0.01354  4.30873        *  0.61958  0.77255  0.00000        *
//
