# Supplementary material for: Uncovering the Prevalence and Diversity of Integrating Conjugative Elements in Actinobacteria
Source: PLoS One. 2011 Nov 16;6(11):e27846. doi: 10.1371/journal.pone.0027846 (PMC3218068; doi:10.1371/journal.pone.0027846)
Supplement: Table S1 — AICEs identified in this study. (XLS) [file pone.0027846.s005.xls]

## Sheet: AICEs
Genome	AICE Name	Accession number	Function	tRNA gene insertion
Actinomyces viscosus C505
	Avis01496	ZP_08232384.1	Int-Tyr	Arg
		ZP_08232385.1	Tra
		ZP_08232388.1	RepSA
Actinosynnema mirum DSM 43827
	Amir0172	YP_003097989.1	Int-Tyr	Ser
		YP_003097991.1	RepAM
		YP_003097994.1	Tra
		YP_003098727.1	Tra
		YP_003098728.1	RepSA
	Amir0924	YP_003098730.1	Int-Tyr
		YP_003098915.1	Tra
		YP_003098918.1	RepSA
	Amir1118	YP_003098919.1	Int-Tyr	Arg
		YP_003099086.1	Tra
		YP_003099090.1	RepSA
	Amir1294	YP_003099092.1	Int-Tyr	Met
		YP_003104008.1	Tra
		YP_003104009.1	RepSA
	Amir6364	YP_003104011.1	Int-Tyr
Amycolatopsis mediterranei U32
	pMEA100	YP_003762575.1	Int-Tyr	Phe
		YP_003762577.1	RepAM
		YP_003762582.1	Prim-pol
		YP_003762588.1	Tra
		YP_003768055.1	Tra
		YP_003768057.1	RepSA
	Amed5915	YP_003768060.1	Int-Tyr
	Amed6149	YP_003768288.1	Int-Tyr	Leu
		YP_003768289.1	RepAM
		YP_003768300.1	Tra
		YP_003770875.1	Tra
		YP_003770878.1	RepAM
	Amed8785	YP_003770880.1	Int-Tyr	Thr
Amycolatopsis sp. (Streptomyces sp. AA4)
		ZP_07276061.1	Tra
		ZP_07276063.1	RepSA
	Ssmg00105	ZP_07276065.1	Int-Tyr	Lys
		ZP_07277839.1	Tra
		ZP_07277840.1	RepSA
	Ssmg01881	ZP_07277841.1	Int-Tyr
Bifidobacterium longum subsp. infantis ATCC 15697
	Blon0288	YP_002321792.1	Int-Tyr	Met
		YP_002321798.1	Rep2
		YP_002321799.1	Tra
Catenulispora acidiphila DSM 44928
		YP_003119218.1	Tra
		YP_003119219.1	RepSA
	Caci8560	GeneID : 8339940	Int-Tyr (pseudo)
Frankia alni ACN14a
		YP_711972.1	Tra
		YP_711973.1	RepSA
		YP_711977.1	Int-Tyr (pseudo)
	Faln1739	YP_711978.1	Int-Tyr (pseudo)	Lys
	Faln2929	YP_713141.1	Int-Ser
		YP_713143.1	RepSA
		YP_713145.1	Tra
		YP_715610.1	Tra
		YP_715611.1	RepSA
	Faln5456	YP_715616.1	Int-Tyr	Met
Frankia sp. CcI3
		YP_480140.1	Tra
		YP_480142.1	RepSA
	Fcci1033	GeneID: 3906275	Int-Tyr	Lys
		YP_482471.1	Int-Tyr	Met	Fcci3388
	Fcci3390	YP_482473.1	Int-Tyr
		YP_482481.1	Tra
		YP_482482.1	RepSA
		YP_483347.1	Tra
		YP_483348.1	RepSA
	Fcci4274	YP_483349.1	Int-Tyr	Pro
Frankia sp. EAN1pec
	Fean5323	YP_001509587.1	Int-Tyr	Arg
		YP_001509590.1	RepSA
		YP_001509591.1	Tra
	Fean5518	YP_001509778.1	Int-Tyr	Lys
		YP_001509782.1	RepSA
		YP_001509783.1	Tra
	Fean5534	YP_001509794.1	Int-Tyr	Lys
		YP_001509799.1	RepSA
		YP_001509800.1	Tra
	Fean6303	YP_001510551.1	Int-Tyr	Arg
		YP_001510555.1	RepSA
		YP_001510556.1	Tra
Frankia sp. EuI1c
		YP_004013979.1	Tra
		YP_004013980.1	RepSA
	FeuI0027	YP_004013985.1	Int-Tyr	Ala
		YP_004020693.1	Tra
		YP_004020700.1	RepSA
	FeuI6863	YP_004020702.1	Int-Tyr	Ser
Frankia sp. EUN1f
		ZP_06411242.1	Tra
		ZP_06411243.1	RepSA
	Feun0941	ZP_06411248.1	Int-Tyr	Arg
		ZP_06413876.1	Tra
		ZP_06413877.1	RepSA
	Feun3577	ZP_06413880.1	Int-Tyr	Arg
Frankia symbiont of Datisca glomerata
		ZP_06474976.1	Tra
		ZP_06474982.1	Prim-pol
		ZP_06474984.1	RepPP
	Fdat2245	ZP_06474987.1	Int-Tyr	Glu
		ZP_06477035.1	Tra
		ZP_06477036.1	RepSA
	Fdat4298	ZP_06477038.1	Int-Tyr	Lys
Intrasporangium calvum DSM 43043
	Ical0013	YP_004097302.1	Int-Tyr	Ala
		YP_004097304.1	RepSA
		YP_004097306.1	Tra
Kribbella flavida DSM 17836
		YP_003378311.1	Tra
		YP_003378314.1	Prim-pol
		YP_003378315.1	RepAM
	Kfla0394	YP_003378317.1	Int-Tyr	Ser
		YP_003379965.1	Tra
		YP_003379973.1	RepSA
	Kfla2094	YP_003379975.1	Int-Tyr	Lys
		YP_003381202.1	Tra
		YP_003381205.1	Prim-pol
		YP_003381206.1	RepAM
	Kfla3349	YP_003381208.1	Int-Tyr	Val
	Kfla5558	YP_003383363.1	Int-Ser
		YP_003383364.1	RepPP
		YP_003383365.1	Prim-pol
		YP_003383368.1	Tra
Micromonospora aurantiaca ATCC 27029
	Micau0013	YP_003833158.1	Int-Tyr	Ala
		YP_003833160.1	RepSA
		YP_003833167.1	Tra
		YP_003838435.1	Tra
		YP_003838443.1	RepSA
	Micau5363	YP_003838445.1	Int-Tyr
Micromonospora rosaria pMR2
	pMR2	YP_220445.1	Int-Tyr
		YP_220447.1	RepSA
		YP_220454.1	Tra
Micromonospora sp. ATCC 39149
		ZP_04605862.1	Tra
		ZP_04605866.1	RepAM
	Mcag02126	ZP_04605869.1	Int-Tyr	Tyr
	Mcag02949	ZP_04606692.1	Int-Tyr	Gly
		ZP_04606694.1	RepSA
		ZP_04606699.1	Tra
	Mcag03407	ZP_04607150.1	Int-Tyr	Arg
		ZP_04607152.1	RepSA
		ZP_04607154.1	Tra
Micromonospora sp. L5
	ML0645	YP_004080346.1	Int-Tyr
		YP_004080348.1	RepSA
		YP_004080352.1	Tra
		YP_004082805.1	Tra
		YP_004082809.1	Prim-pol
		YP_004082810.1	RepPP
	ML3146	YP_004082814.1	Int-Tyr	Arg
		YP_004085695.1	Tra
		YP_004085702.1	RepSA
	ML6109	YP_004085704.1	Int-Tyr	Arg
Mobiluncus mulieris ATCC 35243
	Mmu2220	ZP_03994919.1	Int-Tyr	Ser
		ZP_03994922.1	Tra
		ZP_03994924.1	RepSA
Mobiluncus mulieris FB024-16
	Mmul0108	ZP_07638556.1	Int-Tyr	Ser
		ZP_07638558.1	Tra
		ZP_07638569.1	RepSA
Mycobacterium abscessus ATCC 19977
		YP_001702834.1	Tra
		YP_001702835.1	RepSA
	Mab2101	YP_001702836.1	Int-Ser	Leu
Mycobacterium avium 104
	Mav3790	YP_882962.1	Int-Ser
		YP_882966.1	RepSA
		YP_882967.1	Tra
Mycobacterium gilvum PYR-GCK
		YP_001134299.1	Tra
		YP_001134300.1	RepSA
	Mflv3036	YP_001134301.1	Int-Ser	Leu
Mycobacterium kansasii ATCC 12478
		ZP_04751191.1	Tra
		ZP_04751192.1	RepSA
	Mkan24688	ZP_04751193.1	Int-Tyr	Met
	Mkan25525	ZP_04751360.1	Int-Ser	Leu
		ZP_04751361.1	RepSA
		ZP_04751362.1	Tra
Mycobacterium marinum M
	Mmar2129	YP_001850434.1	Int-Ser
		YP_001850435.1	RepSA
		YP_001850436.1	Tra
	Mmar3124	YP_001851414.1	Int-Ser	Leu
		YP_001851415.1	RepSA
		YP_001851416.1	Tra
Mycobacterium parascrofulaceum ATCC BAA-614
	Mpar1216	ZP_06847775.1	Int-Ser	Leu
		ZP_06847776.1	RepSA
		ZP_06847777.1	Tra
Mycobacterium sp. JLS
	Mjls3177	YP_001071447.1	Int-Ser	Leu
		YP_001071448.1	RepSA
		YP_001071449.1	Tra
Mycobacterium sp. KMS
	Mkms3227	YP_939211.1	Int-Ser	Leu
		YP_939212.1	RepSA
		YP_939213.1	Tra
Mycobacterium sp. MCS
	Mmcs3165	YP_640328.1	Int-Ser	Leu
		YP_640329.1	RepSA
		YP_640330.1	Tra
Nakamurella multipartita DSM 44233
		YP_003200038.1	Tra
		YP_003200039.1	RepSA
	Namu0644	YP_003200048.1	Int-Tyr	Ser
Nocardia farcinica IFM 10152
		YP_116913.1	Tra
		YP_116918.1	RepSA
	Nfa7110	YP_116920.1	Int-Tyr	Arg
Nocardioidaceae bacterium Broad-1
	Nbac00580	ZP_08195473.1	Int-Tyr	Ala
		ZP_08195475.1	RepSA
		ZP_08195478.1	Tra
Nocardiopsis dassonvillei subsp. dassonvillei DSM 43111
		YP_003678546.1	Tra
		YP_003678555.1	RepSA
	Ndas0604	YP_003678557.1	Int-Tyr
Nocardiopsis dassonvillei subsp. dassonvillei DSM 43111 plasmid pNDAS01
		YP_003683175.1	Tra
		YP_003683177.1	RepSA
	Ndas5293	YP_003683179.1	Int-Tyr	Ser
Pseudonocardia sp. P1
	PseP00040	ZP_08118224.1	Int-Tyr	Pro
		ZP_08118226.1	RepSA
		ZP_08118228.1	Tra
	PseP00399	ZP_08118295.1	Int-Tyr
		ZP_08118297.1	RepSA
		ZP_08118300.1	Tra
		ZP_08120179.1	Tra
		ZP_08120182.1	RepSA
	PseP09922	ZP_08120184.1	Int-Tyr	Gly
	PseP09967	ZP_08120193.1	Int-Tyr	Pro
		ZP_08120195.1	RepSA
		ZP_08120197.1	Tra
Saccharomonospora viridis DSM 43017
		YP_003134210.1	Tra
		YP_003134214.1	RepSA
	Svir23910	YP_003134216.1	Int-Tyr	Pro
Saccharopolyspora erythraea NRRL 2338
	pSE211	YP_001109118.1	Int-Tyr	Phe
		YP_001109116.1	RepAM
		YP_001109114.1	Prim-pol
		YP_001109109.1	Tra
		YP_001103385.1	Tra
		YP_001103380.1	Prim-pol
		YP_001103378.1	RepPP
	pSE222	YP_001103377.1	Int-Tyr	Ala
Salinispora arenicola CNS-205
	Sare1562	YP_001536449.1	Int-Tyr	Val
		YP_001536450.1	RepSA
		YP_001536455.1	Tra
	Sare1922	YP_001536798.1	Int-Tyr	Pro
		YP_001536800.1	RepPP
		YP_001536802.1	Prim-pol
		YP_001536805.1	Tra
Segniliparus rotundus DSM 44985
		YP_003659244.1	Tra
		YP_003659245.1	RepSA
	Srot1958	YP_003659246.1	Int-Ser
Streptomyces albus J1074
		ZP_04704120.1	Tra
		ZP_04704125.1	RepSA
	Salb19358	ZP_04704127.1	Int-Tyr	Arg
Streptomyces avermitilis MA-4680
	Sav3708	NP_824885.1	Int-Tyr	Arg
		NP_824888.1	RepPP
		NP_824889.1	Prim-pol
		NP_824892.1	Tra
	Sav3728	NP_824905.1	Int-Tyr	Arg
		NP_824906.1	RepSA
		NP_824911.1	Tra
	Sav3980	NP_825157.1	Int-Tyr
		NP_825159.1	RepSA
		NP_825164.1	Tra
Streptomyces cf. griseus XylebKG-1
	Sact3892	ZP_08237308.1	Int-Tyr
		ZP_08237310.1	RepSA
		ZP_08237317.1	Tra
Streptomyces coelicolor A3(2)
	Sco3250	NP_627462.1	Int-Tyr	Arg
		NP_627464.1	RepSA
		NP_627469.1	Tra
	SLP1	NP_628777.1	Int-Tyr	Tyr
		NP_628779.1	RepPP
		NP_628780.1	Prim-pol
		NP_628782.1	Tra
		NP_629479.1	Tra
		NP_629487.1	RepSA
	Sco5349	NP_629489.1	Int-Tyr	Arg
Streptomyces cyaneus plasmid pSA1.1
		YP_001687734.1	Tra
		YP_001687739.1	RepSA
	pSA1.1	YP_001687741.1	Int-Tyr
Streptomyces ghanaensis ATCC 14672
	Sgha02332	ZP_06576622.1	Int-Tyr
		ZP_06576624.1	RepPP
		ZP_06576625.1	Prim-pol
		ZP_06576631.1	Tra
	Sgha02355	ZP_06576645.1	Int-Tyr	Thr
		ZP_06576647.1	RepSA
		ZP_06576651.1	Tra
		ZP_06577529.1	Tra
		ZP_06577532.1	Prim-pol
		ZP_06577533.1	RepPP
	Sgha03242	ZP_06577535.1	Int-Tyr	Thr
	Sgha03409	ZP_06577703.1	Int-Tyr	Gly
		ZP_06577705.1	RepSA
		ZP_06577711.1	Tra
		ZP_06578445.1	Tra
		ZP_06578450.1	RepSA
	Sgha04156	ZP_06578452.1	Int-Tyr	Arg
	Sgha04659	ZP_06578956.1	Int-Tyr
		ZP_06578957.1	RepSA
		ZP_06578963.1	Tra
	Sgha07854	ZP_06582158.1	Int-Ser
		ZP_06582160.1	RepPP
		ZP_06582161.1	Prim-pol
		ZP_06582170.1	Tra
Streptomyces griseoaurantiacus M045
	Sgm0673	ZP_08284961.1	Int-Tyr
		ZP_08284963.1	RepSA
		ZP_08284974.1	Tra
	Sgm6684	ZP_08285167.1	Int-Tyr
		ZP_08285169.1	RepSA
		ZP_08285173.1	Tra
		ZP_08285396.1	Tra
		ZP_08285402.1	RepSA
	Sgm0896	ZP_08285404.1	Int-Tyr	Arg
		ZP_08285952.1	Tra
		ZP_08285959.1	Prim-pol
		ZP_08285961.1	RepAM
	Sgm1455	ZP_08285963.1	Int-Tyr	Thr
	Sgm1472	ZP_08285980.1	Int-Tyr
		ZP_08285982.1	RepSA
		ZP_08285987.1	Tra
		ZP_08287730.1	Tra
		ZP_08287733.1	Prim-pol
		ZP_08287734.1	RepPP
	Sgm3228	ZP_08287736.1	Int-Tyr	Tyr
Streptomyces griseoflavus Tu4000
		ZP_07311382.1	Tra
		ZP_07311384.1	Prim-pol
		ZP_07311385.1	RepAM
	Ssrg02560	ZP_07311387.1	Int-Tyr	Tyr
	Ssrg02924	ZP_07311751.1	Int-Tyr
		ZP_07311752.1	RepSA
		ZP_07311757.1	Tra
		ZP_07312103.1	Tra
		ZP_07312106.1	RepSA
	Ssrg03280	ZP_07312107.1	Int-Tyr
		ZP_07312161.1	Tra
		ZP_07312163.1	Prim-pol
		ZP_07312164,1	RepPP
	Ssrg03338	ZP_07312165.1	Int-Tyr	Ser
	Ssrg03707	ZP_07312534.1	Int-Tyr
		ZP_07312536.1	RepPP
		ZP_07312537.1	Prim-pol
		ZP_07312539.1	Tra
Streptomyces griseus subsp. griseus NBRC 13350
		YP_001824411.1	Tra
		YP_001824416.1	Prim-pol
		YP_001824418.1	RepAM
	Sgri2908	YP_001824420.1	Int-Tyr	Tyr
	Sgri3345	YP_001824857.1	Int-Tyr	Pro
		YP_001824858.1	RepSA
		YP_001824866.1	Tra
		YP_001825094.1	Int-Tyr	Sgri3582
		YP_001825106.1	Tra
		YP_001825108.1	Prim-pol
		YP_001825109.1	RepPP
	Sgri3599	YP_001825111.1	Int-Tyr	Arg
Streptomyces hygroscopicus ATCC 53653
	Shyg06393	ZP_07298310.1	Int-Tyr (pseudo)
		ZP_07298312.1	RepAM
		ZP_07298314.1	Prim-pol
		ZP_07298315.1	Tra
Streptomyces laurentii plasmid pSLS
		YP_783840.1	Tra
		YP_783844.1	Prim-pol
		YP_783845.1	RepPP
	pSLS	YP_783846.1	Int-Tyr
Streptomyces roseosporus NRRL 11379
		ZP_04708820.1	Tra
		ZP_04708827.1	RepSA
	Srss12737	ZP_04708829.1	Int-Tyr
Streptomyces roseosporus NRRL 15998
		ZP_04693634.1	Tra
		ZP_04693641.1	RepSA
	Srss11963	ZP_04693643.1	Int-Tyr
Streptomyces scabiei 87.22
	Scab29251	YP_003488584.1	Int-Tyr
		YP_003488586.1	RepSA
		YP_003488592.1	Tra
	Scab53471	YP_003490924.1	Int-Ser
		Gene ID: 8842172	RepSA (pseudo)
		YP_003490927.1	Tra
Streptomyces sp. C
		ZP_07287060.1	Tra
		ZP_07287061.1	RepSA
	Ssng02684	ZP_07287063.1	Int-Tyr
		ZP_07289264.1	Tra
		ZP_07289271.1	Prim-pol
		ZP_07289272.1	RepPP
	Ssng04895	ZP_07289274.1	Int-Tyr
Streptomyces sp. SA3_actF
		ZP_07982654.1	Tra
		ZP_07982663.1	RepSA
	Ssa3F01080	ZP_07982665.1	Int-Tyr	Gly
	Ssa3F04245	ZP_07983258.1	Int-Tyr	Thr
		ZP_07983260.1	RepAM
		ZP_07983262.1	Prim-pol
		ZP_07983265.1	Tra
Streptomyces sp. SA3_actG
	Ssa3G05211	ZP_07976038.1	Int-Tyr	Gly
		ZP_07976040.1	RepSA
		ZP_07976049.1	Tra
		ZP_07979601.1	Tra
		ZP_07979604.1	Prim-pol
		ZP_07979606.1	RepAM
	Ssa3G23283	ZP_07979608.1	Int-Tyr	Thr
Streptomyces sp. SPB74
	Ssbg01022	ZP_06824294.1	Int-Tyr
		ZP_06824296.1	RepSA
		ZP_06824298.1	Tra
	Ssbg00935	ZP_06824534.1	Int-Tyr	Ser
		ZP_06824536.1	RepPP
		ZP_06824537.1	Prim-pol
		ZP_06824542.1	Tra
		ZP_06824831.1	Tra
		ZP_06824834.1	Prim-pol
		ZP_06824835.1	RepPP
	Ssbg05806	ZP_06824837.1	Int-Tyr	Ser
		ZP_06825124.1	Tra
		ZP_06825127.1	RepSA
	Ssbg01560	ZP_06825129.1	Int-Tyr
Streptomyces sp. SPB78
		ZP_07272746.1	Tra
		ZP_07272755.1	RepSA
	Sslg03184	ZP_07272757.1	Int-Tyr	Arg
		ZP_07273001.1	Tra
		ZP_07273005.1	Prim-pol
		ZP_07273006.1	RepPP
	Sslg03435	ZP_07273008.1	Int-Tyr
	Sslg03699	ZP_07273272.1	Int-Tyr	Thr
		ZP_07273274.1	RepPP
		ZP_07273275.1	Prim-pol
		ZP_07273281.1	Tra
	Sslg04033	ZP_07273606.1	Int-Tyr
		ZP_07273608.1	RepPP
		ZP_07273609.1	Prim-pol
		ZP_07273613.1	Tra
Streptomyces sp. Tu6071
	Sttu1919	ZP_08452479.1	Int-Tyr	Arg
		ZP_08452481.1	RepAM
		ZP_08452482.1	Prim-pol
		ZP_08452485.1	Tra
	Sttu3307	ZP_08453867.1	Int-Tyr	Ser
		ZP_08453871.1	Prim-pol
		ZP_08453875.1	Tra
	Sttu3345	ZP_08453905.1	Int-Tyr	Arg
		ZP_08453907.1	RepSA
		ZP_08453916.1	Tra
Streptomyces sp. Y27 plasmid pWTY27
		YP_003358128.1	RepPP
		YP_003358129.2	Prim-pol
		YP_003358136.2	Tra
	pWTY27	YP_003358139.2	Int-Ser
Streptomyces sviceus ATCC 29083
	Ssvi10247	ZP_06917154.1	Int-Tyr	Arg
		ZP_06917156.1	RepSA
		ZP_06917165.1	Tra
		ZP_06918701.1	Tra
		ZP_06918704.1	Prim-pol
		ZP_06918705.1	RepPP
	Ssvi03443	ZP_06918707.1	Int-Tyr	Pro
Streptomyces violaceusniger Tu 4113
	Svio1282	ZP_07603598.1	Int-Ser
		ZP_07603599.1	RepSA
		ZP_07603602.1	Tra
		ZP_07606551.1	Tra
		ZP_07606553.1	RepSA
	Svio4238	ZP_07606554.1	Int-Ser
	Svio4843	ZP_07607159.1	Int-Tyr	Tyr
		ZP_07607161.1	RepPP
		ZP_07607162.1	Prim-pol
		ZP_07607166.1	Tra
	Svio5150	ZP_07607466.1	Int-Tyr	Pro
		ZP_07607467.1	RepPP
		ZP_07607468.1	Prim-pol
		ZP_07607470.1	Tra
	Svio6891	ZP_07609206.1	Int-Tyr
		ZP_07609208.1	RepSA
		ZP_07609217.1	Tra
Streptomyces viridochromogenes DSM 40736
	Ssqg03858	ZP_07304971.1	Int-Ser
		ZP_07304972.1	RepSA
		ZP_07304974.1	Tra
	Ssqg04320	ZP_07305433.1	Int-Tyr	Thr
		ZP_07305435.1	RepAM
		ZP_07305437.1	Prim-pol
		ZP_07305440.1	Tra
Streptosporangium roseum DSM 43021
	Sros0148	YP_003335945.1	Int-Tyr	Ser
		YP_003335947.1	RepSA
		YP_003335949.1	Tra
	Sros0691	YP_003336457.1	Int-Tyr	Tyr
		YP_003336459.1	RepSA
		YP_003336462.1	Tra
	Sros8660	YP_003344045.1	Int-Tyr	Arg
		YP_003344047.1	RepSA
		YP_003344051.1	Tra
Thermobispora bispora DSM 43833
	Tbis0078	YP_003650707.1	Int-Tyr	Ser
		YP_003650709.1	RepSA
		YP_003650713.1	Tra
Thermomonospora curvata DSM 43183
	Tcur0039	YP_003297685.1	Int-Tyr	Ala
		YP_003297687.1	RepSA
		YP_003297688.1	Tra
		YP_003302095.1	Tra
		YP_003302099.1	RepSA
	Tcur4536	YP_003302101.1	Int-Tyr	Thr
Verrucosispora maris AB-18-032
	Vmar04520	YP_004402630.1	Int-Tyr	Ala
		YP_004402632.1	RepSA
		YP_004402638.1	Tra
		YP_004408011.1	Tra
		YP_004408021.1	RepSA
	Vmar01700	YP_004408024.1	Int-Tyr
		YP_004408443.1	Tra
		YP_004408447.1	Prim-pol
		YP_004408448.1	RepPP
	Vmar03840	YP_004408450.1	Int-Tyr	Ser
