# Supplementary material for: Uncovering the Prevalence and Diversity of Integrating Conjugative Elements in Actinobacteria
Source: PLoS One. 2011 Nov 16;6(11):e27846. doi: 10.1371/journal.pone.0027846 (PMC3218068; doi:10.1371/journal.pone.0027846)
Supplement: Table S2 — T4SS ICEs identified in this study. (XLS) [file pone.0027846.s006.xls]

## Sheet: Sheet1
Genome	AICE Name	Accession number	Function
Arthrobacter arilaitensis Re117
		YP_003915578.1	T4CP
		YP_003915580.1	T4SS component
		YP_003915610.1	Relaxase
	Aari04070	YP_003915613.1	Int-Tyr
Bifidobacterium dentium ATCC 27678
	Bifden02232	ZP_02918912.1	Int-Tyr
		ZP_02918939.1	T4SS component
		ZP_02918940.1	T4CP
		ZP_02918965.1	Relaxase
Bifidobacterium dentium ATCC 27679
	Bifden0887	ZP_07456327.1	Int-Tyr
		ZP_07456349.1	T4SS component
		ZP_07456350.1	T4CP
		ZP_07456377.1	Relaxase
Bifidobacterium dentium Bd1
		YP_003360413.1	Relaxase
		YP_003360430.1	T4CP
		YP_003360431.1	T4SS component
	Bdp0984	YP_003360453.1	Int-Tyr
Bifidobacterium longum subsp. infantis ATCC 55813
	Bifli0482	ZP_03976108.1	Int-Tyr
		ZP_03976145.1	T4SS component
		ZP_03976146.1	T4CP
		ZP_03976155.1	Relaxase
Bifidobacterium longum subsp. infantis CCUG 52486
		ZP_04664879.1	Relaxase
		ZP_04664887.1	T4CP
		ZP_04664888.1	T4SS component
	Blig00904	ZP_04664926.1	Int-Tyr
Corynebacterium matruchotii ATCC 33806
		ZP_03709923.1	T4SS component
		ZP_03709927.1	T4CP
		ZP_03709930.1	Relaxase
	Cormat00753	ZP_03709938.1	Int-Tyr
Frankia sp. CcI3
		YP_482391.1	T4CP
		YP_482408.1	T4SS component
		YP_482424.1	Relaxase
	Fcci3350	YP_482436.1	Int-Tyr
Intrasporangium calvum DSM 43043
		YP_004100308.1	Relaxase
		YP_004100323.1	T4SS component
		YP_004100334.1	T4CP
	Intca3128	YP_004100341.1	Int-Tyr
Janibacter sp. HTCC2649
		ZP_00994879.1	T4SS component
		ZP_00994883.1	T4CP
		ZP_00994906.1	Relaxase
	Jnb01205	ZP_00994948.1	Int-Tyr
Mobiluncus mulieris 28-1
		ZP_06184359.1	T4SS component
		ZP_06184360.1	T4CP
		ZP_06184371.1	Relaxase
	Momu1886	ZP_06184379.1	Int-Tyr
Mycobacterium parascrofulaceum ATCC BAA-614
		ZP_06846657.1	T4CP
		ZP_06846666.1	T4SS component
		ZP_06846673.1	Relaxase
	Mypa0124	ZP_06846683.1	Int-Tyr
Nocardioidaceae bacterium Broad-1
		ZP_08196450.1	Relaxase
		ZP_08196489.1	T4SS component
		ZP_08196498.1	T4CP
	Nbcg01645	ZP_08196526.1	Int-Tyr
Nocardioides sp. JS614
		YP_922773.1	T4SS component
		YP_922777.1	T4CP
		YP_922781.1	Relaxase
	Noca1590	YP_922791.1	Int-Tyr
		YP_923435.1	T4SS component
		YP_923438.1	T4CP
		YP_923442.1	Relaxase
	Noca2264	YP_923456.1	Int-Tyr
Rothia dentocariosa M567
		ZP_07072466.1	T4SS component
		ZP_07072469.1	T4CP
		ZP_07072472.1	Relaxase
	Rode01259	ZP_07072479.1	Int-Tyr
Streptomyces sp. Mg1
	Ssag02651	ZP_04998349.1	Int-Tyr
		ZP_04998373.1	T4CP
		ZP_04998374.1	T4SS component
		ZP_04998385.1	Relaxase
