# Supplementary material for: Uncovering the Prevalence and Diversity of Integrating Conjugative Elements in Actinobacteria
Source: PLoS One. 2011 Nov 16;6(11):e27846. doi: 10.1371/journal.pone.0027846 (PMC3218068; doi:10.1371/journal.pone.0027846)
Supplement: Table S4 — Frankia AICEs orthologs. (XLS) [file pone.0027846.s008.xls]

## Sheet: Feuille1
Putative function
Plasmid replication, integration and excision activator Pra	0:Franean1_5329:12836-13243	1:Franean1_5525:7177-7587	2:Franean1_5541:8146-8550	3:Franean1_6310:33991-34395	4:FRAAL1731:6918-7304	6:FRAAL5448:7821-8225	7:Francci3_1026:7222-7626	10:FraEuI1c_0019:5845-6258	12:FrEUN1fDRAFT_0933:7514-7924	13:FrEUN1fDRAFT_3571:9573-9977
Hypothetical protein	0:Franean1_5328:13240-13542	1:Franean1_5524:6890-7180	3:Franean1_6309:34392-34679	4:FRAAL1732:7301-7615	6:FRAAL5449:8303-8521	7:Francci3_1027:7623-7910	12:FrEUN1fDRAFT_0934:7921-8214	13:FrEUN1fDRAFT_3572:9974-10273
Transfer protein TraSA cell division FtsK/SpoIIIE	0:Franean1_5327:13660-15231	1:Franean1_5523:5169-6740	2:Franean1_5540:6468-8021	3:Franean1_6308:34761-36320	4:FRAAL1733:7702-9309	6:FRAAL5450:8644-10212	7:Francci3_1028:7996-9555	10:FraEuI1c_0021:6736-8433	12:FrEUN1fDRAFT_0935:8352-10013	13:FrEUN1fDRAFT_3573:10356-11927
Excisionase, Xis	0:Franean1_5325:17197-17382	1:Franean1_5521:3000-3197	2:Franean1_5538:4318-4512	3:Franean1_6306:38282-38476	4:FRAAL1735:11043-11228	6:FRAAL5452:11972-12163	7:Francci3_1031:11521-11715	10:FraEuI1c_0023:10184-10375	12:FrEUN1fDRAFT_0937:11769-11984	13:FrEUN1fDRAFT_3575:13922-14110
Hypothetical protein	0:Franean1_5324:17518-17817	1:Franean1_5519:2340-2639	2:Franean1_5537:3896-4195	3:Franean1_6305:38603-38902	4:FRAAL1736:11374-11661	6:FRAAL5454:12524-12823	7:Francci3_1032:11846-12145	10:FraEuI1c_0025:10932-11240	12:FrEUN1fDRAFT_0939:12360-12662	13:FrEUN1fDRAFT_3576:14245-14544
Replication initiator protein, RepSA	0:Franean1_5326:15449-17167	1:Franean1_5522:3228-4937	2:Franean1_5539:4541-6262	3:Franean1_6307:36532-38250	4:FRAAL1734:9306-11009	6:FRAAL5451:10261-11937	7:Francci3_1030:9773-11491	10:FraEuI1c_0022:8520-10187	12:FrEUN1fDRAFT_0936:10130-11764	13:FrEUN1fDRAFT_3574:12148-13587
Metal dependent phosphohydrolase (HD domain)	0:Franean1_5334:8808-9356	13:FrEUN1fDRAFT_3565:6026-6574
MutT (NUDIX domain)	0:Franean1_5333:9344-9814	13:FrEUN1fDRAFT_3566:6562-7032
Transcriptional regulator, XRE family	0:Franean1_5332:9821-10999	13:FrEUN1fDRAFT_3567:7037-7885
Transcriptional regulator, XRE family	0:Franean1_5330:12192-12650	13:FrEUN1fDRAFT_3570:8918-9433
Integrase family protein, Int-Tyr	0:Franean1_5323:18064-19332	13:FrEUN1fDRAFT_3577:14791-16059
Hypothetical protein	1:Franean1_5520:2790-2993	6:FRAAL5453:12170-12373	12:FrEUN1fDRAFT_0938:12018-12194
Transcriptional regulator LacI family	1:Franean1_5527:9525-9920	6:FRAAL5447:7185-7604	12:FrEUN1fDRAFT_0932:6826-7296
Transcriptional regulator, XRE family	1:Franean1_5529:10800-11783	6:FRAAL5443:3985-4971	12:FrEUN1fDRAFT_0930:4977-5945
Hypothetical protein	1:Franean1_5530:11770-12966	6:FRAAL5442:2832-3998	12:FrEUN1fDRAFT_0929:3794-4990
Hypothetical protein	1:Franean1_5528:9978-10406	12:FrEUN1fDRAFT_0931:6287-6766
Hypothetical protein	2:Franean1_5535:1835-2044	3:Franean1_6304:39156-39365	4:FRAAL1737:11899-12117	6:FRAAL5455:13060-13263	12:FrEUN1fDRAFT_0940:12913-13122
Transposase IS4 family	2:Franean1_5536:2462-3739	3:Franean1_6334:5200-6477
Transcriptional regulator, XRE family	2:Franean1_5542:8773-9153	3:Franean1_6311:33388-33768	7:Francci3_1025:6618-6998
Hypothetical protein	2:Franean1_5543:9223-9678	3:Franean1_6312:32932-33318	7:Francci3_1024:6151-6540
Hypothetical protein	2:Franean1_5544:9675-9959	3:Franean1_6313:32582-32866	7:Francci3_1023:5783-6097
Transcriptional regulator, XRE family	2:Franean1_5545:10160-11491	3:Franean1_6314:31049-32380	7:Francci3_1022:4285-5610
LigT 2'-5' RNA ligase	2:Franean1_5546:11540-12220	3:Franean1_6315:30296-30976	7:Francci3_1021:3554-4228
Hypothetical protein	5:FRAAL2937:14629-15072	8:Francci3_3396:11448-11978
Replication initiator protein, RepSA	5:FRAAL2934:16047-16358	8:Francci3_3397:12792-13127
Plasmid replication, integration and excision activator Pra	5:FRAAL2931:18400-19656	8:Francci3_3399:15017-16447
Replication initiator protein, RepSA	9:Francci3_4273:6472-7992	15:FsymDgDRAFT_4296:5654-7174
Hypothetical protein	11:FraEuI1c_6855:8572-8754	14:FsymDgDRAFT_2235:7472-7654
Single-strand DNA-binding protein, Ssb	11:FraEuI1c_6859:9991-10416	14:FsymDgDRAFT_2238:8321-8809
