# Supplementary material for: Uncovering the Prevalence and Diversity of Integrating Conjugative Elements in Actinobacteria
Source: PLoS One. 2011 Nov 16;6(11):e27846. doi: 10.1371/journal.pone.0027846 (PMC3218068; doi:10.1371/journal.pone.0027846)
Supplement: Table S7 — Actinobacterial genomes analysed in this study. (XLS) [file pone.0027846.s011.xls]

## Sheet: genomes_info_Actinobacteria
Genome	Taxonomy	Isolation	Accession number	Status	Size (bp)	IntT	IntS	FtsK/SpoIIIE	RepSA-like	RepAM (DUF3631)	Prim-Pol	Rep2	AICE
Acidimicrobium ferrooxidans DSM 10331	Acidimicrobidae	Water	NC_013124	complete	2158157	2	0	2	1	0	0	0	0
Arcanobacterium haemolyticum DSM 20595	Actinomycineae	Human	NC_014218	complete	1986154	3	3	4	0	0	0	0	0
Mobiluncus curtisii ATCC 43063	Actinomycineae	Human	NC_014246	complete	2146480	5	2	5	0	0	0	0	0
Bifidobacterium adolescentis ATCC 15703	Bifidobacteriales	Human	NC_008618	complete	2089645	3	0	4	0	0	0	0	0
Bifidobacterium animalis subsp. lactis AD011	Bifidobacteriales	Human	NC_011835	complete	1933695	4	0	6	0	0	0	1	0
Bifidobacterium animalis subsp. lactis Bl-04	Bifidobacteriales	Human	NC_012814	complete	1938709	4	0	6	0	0	0	1	0
Bifidobacterium animalis subsp. lactis DSM 10140	Bifidobacteriales	Dairy product	NC_012815	complete	1938483	4	0	6	0	0	0	1	0
Bifidobacterium bifidum PRL2010	Bifidobacteriales	Human	NC_014638	complete	2214656	8	1	3	0	0	1	0	0
Bifidobacterium bifidum S17	Bifidobacteriales	Human	NC_014616	complete	2186882	9	0	4	0	0	1	0	0
Bifidobacterium dentium Bd1	Bifidobacteriales	Human	NC_013714	complete	2636367	7	0	4	0	1	1	0	0
Bifidobacterium longum DJO10A	Bifidobacteriales	Human	NC_010816	complete	2375792	18	0	3	0	0	0	0	0
Bifidobacterium longum NCC2705	Bifidobacteriales	Human	NC_004307	complete	2256640	14	0	3	0	0	0	0	0
Bifidobacterium longum subsp. infantis 157F	Bifidobacteriales	Human	NC_015052	complete	2400312	15	0	3	0	0	0	0	0
Bifidobacterium longum subsp. infantis ATCC 15697	Bifidobacteriales	Human	NC_011593	complete	2832748	14	0	6	0	0	2	1	1
Bifidobacterium longum subsp. longum BBMN68	Bifidobacteriales	Human	NC_014656	complete	2265943	3	0	3	0	0	0	0	0
Bifidobacterium longum subsp. longum JCM 1217	Bifidobacteriales	Human	NC_015067	complete	2385164	11	0	5	0	0	1	0	0
Bifidobacterium longum subsp. longum JDM301	Bifidobacteriales	Dairy product	NC_014169	complete	2477838	14	0	4	1	0	0	0	0
Gardnerella vaginalis 409-05	Bifidobacteriales	Human	NC_013721	complete	1617545	3	2	6	1	0	0	0	0
Gardnerella vaginalis ATCC 14019	Bifidobacteriales	Human	NC_014644	complete	1667350	3	0	5	0	0	0	0	0
Catenulispora acidiphila DSM 44928	Catenulisporineae	Soil	NC_013131	complete	10467782	10	5	15	1	0	2	0	1
Atopobium parvulum DSM 20469	Coriobacteridae	Human	NC_013203	complete	1543805	5	0	4	0	0	0	0	0
Coriobacterium glomerans PW2	Coriobacteridae	Insect	NC_015389	complete	2115681	2	0	3	0	0	0	0	0
Cryptobacterium curtum DSM 15641	Coriobacteridae	Human	NC_013170	complete	1617804	4	1	1	0	0	0	0	0
Eggerthella lenta DSM 2243	Coriobacteridae	Human	NC_013204	complete	3632260	5	0	4	0	0	0	0	0
Olsenella uli DSM 7084	Coriobacteridae	Human	NC_014363	complete	2051896	4	0	4	0	0	0	0	0
Slackia heliotrinireducens DSM 20476	Coriobacteridae	Animal	NC_013165	complete	3165038	8	2	4	0	0	0	0	0
Amycolicicoccus subflavus DQS3-9A1	Corynebacterineae	Soil	NC_015564	complete	4738809	2	0	4	0	0	0	0	0
Corynebacterium aurimucosum ATCC 700975	Corynebacterineae	Human	NC_012590	complete	2790189	4	0	6	0	0	0	0	0
Corynebacterium diphtheriae NCTC 13129	Corynebacterineae	Human	NC_002935	complete	2488635	7	0	4	0	0	0	0	0
Corynebacterium efficiens YS-314	Corynebacterineae	Soil	NC_004369	complete	3147090	6	0	7	0	0	1	0	0
Corynebacterium glutamicum ATCC 13032, Kalinowski	Corynebacterineae	Other	NC_006958	complete	3282708	6	0	4	0	0	0	0	0
Corynebacterium glutamicum ATCC 13032, Nakagawa	Corynebacterineae	Other	NC_003450	complete	3309401	5	0	4	0	0	0	0	0
Corynebacterium glutamicum R	Corynebacterineae	Soil	NC_009342	complete	3314179	4	0	4	0	0	0	0	0
Corynebacterium jeikeium K411	Corynebacterineae	Human	NC_007164	complete	2462499	3	0	2	0	0	0	0	0
Corynebacterium kroppenstedtii DSM 44385	Corynebacterineae	Human	NC_012704	complete	2446804	5	0	3	0	0	0	0	0
Corynebacterium pseudotuberculosis FRC41	Corynebacterineae	Human	NC_014329	complete	2337913	2	0	4	0	0	0	0	0
Corynebacterium urealyticum DSM 7109	Corynebacterineae	Human	NC_010545	complete	2369219	5	1	2	0	0	1	0	0
Gordonia bronchialis DSM 43247	Corynebacterineae	Human	NC_013441	complete	5208602	11	3	6	0	0	0	0	0
Mycobacterium abscessus ATCC 19977	Corynebacterineae	Human	NC_010397	complete	5067172	9	1	8	1	0	0	0	1
Mycobacterium avium 104	Corynebacterineae	Human	NC_008595	complete	5475491	11	1	9	1	0	3	0	1
Mycobacterium avium subsp. paratuberculosis K-10	Corynebacterineae	Animal	NC_002944	complete	4829781	9	0	11	0	0	0	0	0
Mycobacterium bovis AF2122/97	Corynebacterineae	Animal	NC_002945	complete	4345492	4	1	12	0	0	0	0	0
Mycobacterium bovis BCG str. Pasteur 1173P2	Corynebacterineae	Animal	NC_008769	complete	4374522	4	0	12	0	0	0	0	0
Mycobacterium bovis BCG str. Tokyo 172	Corynebacterineae	Animal	NC_012207	complete	4371711	4	0	12	0	0	0	0	0
Mycobacterium gilvum PYR-GCK	Corynebacterineae	Sediment	NC_009338	complete	5619607	9	2	9	1	0	1	0	1
Mycobacterium leprae Br4923	Corynebacterineae	Human	NC_011896	complete	3268071	2	0	7	0	0	0	0	0
Mycobacterium leprae TN	Corynebacterineae	Animal	NC_002677	complete	3268203	2	0	7	0	0	0	0	0
Mycobacterium marinum M	Corynebacterineae	Human	NC_010612	complete	6636827	9	4	12	2	0	1	0	2
Mycobacterium smegmatis str. MC2 155	Corynebacterineae	Human	NC_008596	complete	6988209	6	0	16	0	0	0	0	0
Mycobacterium sp. JDM601	Corynebacterineae	Human	NC_015576	complete	4643668	6	0	10	0	0	0	0	0
Mycobacterium sp. JLS	Corynebacterineae	Soil	NC_009077	complete	6048425	16	2	9	1	0	1	0	1
Mycobacterium sp. KMS	Corynebacterineae	Soil	NC_008705	complete	5737227	9	4	8	1	0	2	0	1
Mycobacterium sp. MCS	Corynebacterineae	Soil	NC_008146	complete	5705448	6	4	8	1	1	1	0	1
Mycobacterium sp. Spyr1	Corynebacterineae	Soil	NC_014814	complete	5547747	17	0	8	0	0	1	0	0
Mycobacterium tuberculosis CDC1551	Corynebacterineae	Human	NC_002755	complete	4403837	5	1	11	0	1	0	0	0
Mycobacterium tuberculosis F11	Corynebacterineae	Human	NC_009565	complete	4424435	6	0	11	0	1	0	0	0
Mycobacterium tuberculosis H37Ra	Corynebacterineae	Human	NC_009525	complete	4419977	7	1	11	0	1	0	0	0
Mycobacterium tuberculosis H37Rv	Corynebacterineae	Human	NC_000962	complete	4411532	6	1	11	0	1	0	0	0
Mycobacterium tuberculosis KZN 1435	Corynebacterineae	Human	NC_012943	complete	4398250	6	0	11	0	1	0	0	0
Mycobacterium ulcerans Agy99	Corynebacterineae	Human	NC_008611	complete	5631606	4	1	8	0	0	0	0	0
Mycobacterium vanbaalenii PYR-1	Corynebacterineae	Sediment	NC_008726	complete	6491865	33	1	9	0	1	0	0	0
Nocardia farcinica IFM 10152	Corynebacterineae	Human	NC_006361	complete	6021225	9	2	7	1	0	0	0	1
Rhodococcus equi 103S	Corynebacterineae	Animal	NC_014659	complete	5043170	4	1	5	0	0	0	0	0
Rhodococcus erythropolis PR4	Corynebacterineae	Water	NC_012490	complete	6516310	6	4	6	0	1	1	0	0
Rhodococcus jostii RHA1	Corynebacterineae	Soil	NC_008268	complete	7804765	13	1	6	0	0	0	0	0
Rhodococcus opacus B4	Corynebacterineae	Soil	NC_012522	complete	7913450	20	0	6	0	0	1	0	0
Segniliparus rotundus DSM 44985	Corynebacterineae	Human	NC_014168	complete	3157527	14	1	7	1	1	2	0	1
Tsukamurella paurometabola DSM 20162	Corynebacterineae	Insect	NC_014158	complete	4379918	3	2	5	0	0	1	0	0
Acidothermus cellulolyticus 11B	Frankineae	Water	NC_008578	complete	2443540	2	0	3	0	0	0	0	0
Frankia alni ACN14a	Frankineae	Plant	NC_008278	complete	7497934	14	5	13	5	0	0	0	3
Frankia sp. CcI3	Frankineae	Plant	NC_007777	complete	5433628	22	15	10	8	0	1	0	4
Frankia sp. EAN1pec	Frankineae	Plant	NC_009921	complete	8982042	28	8	17	4	0	0	0	4
Frankia sp. EuI1c	Frankineae	Plant	NC_014666	complete	8815781	11	1	12	3	0	1	0	2
Frankia symbiont of Datisca glomerata	Frankineae	Plant	CP002801	complete	5323186	17	1	11	2	1	3	0	2
Geodermatophilus obscurus DSM 43160	Frankineae	Soil	NC_013757	complete	5322497	15	3	2	0	0	1	0	0
Nakamurella multipartita DSM 44233	Frankineae	Other	NC_013235	complete	6060298	32	3	9	1	0	0	0	1
Stackebrandtia nassauensis DSM 44728	Glycomycineae	Soil	NC_013947	complete	6841557	10	2	15	0	0	1	0	0
Kineococcus radiotolerans SRS30216	Kineosporiineae	Other	NC_009664	complete	4761183	3	1	8	1	0	0	0	0
Arthrobacter arilaitensis Re117	Micrococcineae	Dairy product	NC_014550	complete	3859257	6	2	7	0	0	1	0	0
Arthrobacter aurescens TC1	Micrococcineae	Soil	NC_008711	complete	4597686	7	0	8	0	0	0	0	0
Arthrobacter chlorophenolicus A6	Micrococcineae	Soil	NC_011886	complete	4395537	2	0	6	0	0	0	0	0
Arthrobacter phenanthrenivorans Sphe3	Micrococcineae	Soil	NC_015145	complete	4250414	6	0	7	0	0	1	0	0
Arthrobacter sp. FB24	Micrococcineae	Soil	NC_008541	complete	4698945	6	0	7	0	0	0	0	0
Beutenbergia cavernae DSM 12333	Micrococcineae	Soil	NC_012669	complete	4669183	3	0	11	0	0	1	0	0
Brachybacterium faecium DSM 4810	Micrococcineae	Other	NC_013172	complete	3614992	2	1	8	0	0	0	0	0
Cellulomonas fimi ATCC 484	Micrococcineae	Soil	NC_015514	complete	4266344	3	0	5	0	0	0	0	0
Cellulomonas flavigena DSM 20109	Micrococcineae	Soil	NC_014151	complete	4123179	2	2	7	0	0	0	0	0
Clavibacter michiganensis subsp. michiganensis NCPPB 382	Micrococcineae	Plant	NC_009480	complete	3297891	2	1	5	0	0	0	0	0
Clavibacter michiganensis subsp. Sepedonicus	Micrococcineae	Plant	NC_010407	complete	3258645	2	0	6	0	0	0	0	0
Intrasporangium calvum DSM 43043	Micrococcineae	Other	NC_014830	complete	4024382	12	0	5	2	0	0	0	1
Isoptericola variabilis 225	Micrococcineae	Insect	NC_015588	complete	3307740	4	0	7	0	0	0	0	0
Jonesia denitrificans DSM 20603	Micrococcineae	Animal	NC_013174	complete	2749646	5	0	5	0	0	1	0	0
Kocuria rhizophila DC2201	Micrococcineae	Soil	NC_010617	complete	2697540	2	2	6	0	0	1	0	0
Kytococcus sedentarius DSM 20547	Micrococcineae	Water	NC_013169	complete	2785024	3	2	2	0	0	1	1	0
Leifsonia xyli subsp. xyli str. CTCB07	Micrococcineae	Soil	NC_006087	complete	2584158	10	1	3	0	0	0	0	0
Microbacterium testaceum StLB037	Micrococcineae	Plant	NC_015125	complete	3982034	5	0	7	0	0	0	0	0
Micrococcus luteus NCTC 2665	Micrococcineae	Human	NC_012803	complete	2501097	7	1	4	0	0	1	2	0
Renibacterium salmoninarum ATCC 33209	Micrococcineae	Animal	NC_010168	complete	3155250	2	0	3	0	0	0	0	0
Rothia dentocariosa ATCC 17931	Micrococcineae	Human	NC_014643	complete	2506025	2	0	3	0	0	0	0	0
Rothia mucilaginosa DY-18	Micrococcineae	Human	NC_013715	complete	2264603	2	0	4	0	0	0	0	0
Sanguibacter keddieii DSM 10542	Micrococcineae	Animal	NC_013521	complete	4253413	3	1	11	0	0	0	0	0
Tropheryma whipplei str. Twist	Micrococcineae	Human	NC_004572	complete	927303	2	0	2	0	0	0	0	0
Tropheryma whipplei TW08/27	Micrococcineae	Human	NC_004551	complete	925938	2	0	2	0	0	0	0	0
Xylanimonas cellulosilytica DSM 15894	Micrococcineae	Other	NC_013530	complete	3742776	11	0	6	0	0	1	0	0
Micromonospora aurantiaca ATCC 27029	Micromonosporineae	Plant	NC_014391	complete	7025559	11	2	14	2	0	1	0	2
Micromonospora sp. L5	Micromonosporineae	Plant	NC_014815	complete	6962533	11	5	13	2	0	4	0	3
Salinispora arenicola CNS-205	Micromonosporineae	Soil	NC_009953	complete	5786361	9	3	12	2	1	3	0	2
Salinispora tropica CNB-440	Micromonosporineae	Soil	NC_009380	complete	5183331	15	2	7	0	0	2	0	0
Verrucosispora maris AB-18-032	Micromonosporineae	Water	NC_015434	complete	6673976	13	0	12	3	1	3	0	3
Kribbella flavida DSM 17836	Propionibacterineae	Soil	NC_013729	complete	7579488	8	1	14	1	2	5	0	4
Nocardioides sp. JS614	Propionibacterineae	Soil	NC_008699	complete	4985871	22	2	4	0	0	0	0	0
Propionibacterium acnes KPA171202	Propionibacterineae	Human	NC_006085	complete	2560265	2	0	1	0	0	0	0	0
Propionibacterium acnes SK137	Propionibacterineae	Human	NC_014039	complete	2495334	2	2	1	0	0	0	0	0
Propionibacterium freudenreichii subsp. shermanii CIRM-BIA1	Propionibacterineae	Dairy product	NC_014215	complete	2616384	9	1	3	0	0	1	0	0
Actinosynnema mirum DSM 43827	Pseudonocardineae	Soil	NC_013093	complete	8248144	14	1	12	4	1	2	0	5
Amycolatopsis mediterranei U32	Pseudonocardineae	Soil	NC_014318	complete	10236715	15	2	11	1	4	2	0	4
Pseudonocardia dioxanivorans CB1190	Pseudonocardineae	Other	NC_015312	complete	7096571	2	0	1	0	0	0	0	0
Saccharomonospora viridis DSM 43017	Pseudonocardineae	Soil	NC_013159	complete	4308349	6	0	4	1	0	1	0	1
Saccharopolyspora erythraea NRRL 2338	Pseudonocardineae	Soil	NC_009142	complete	8212805	12	1	9	1	1	2	0	2
Thermobispora bispora DSM 43833	Pseudonocardineae	Other	NC_014165	complete	4189976	6	0	6	1	0	1	0	1
Conexibacter woesei DSM 14684	Rubrobacteridae	Soil	NC_013739	complete	6359369	5	2	3	0	0	0	0	0
Rubrobacter xylanophilus DSM 9941	Rubrobacteridae	Water	NC_008148	complete	3225748	5	0	1	0	0	0	0	0
Streptomyces avermitilis MA-4680	Streptomycineae	Soil	NC_003155	complete	9025608	14	3	12	3	0	7	0	3
Streptomyces coelicolor A3(2)	Streptomycineae	Soil	NC_003888	complete	8667507	9	4	10	4	0	7	0	3
Streptomyces griseus subsp. griseus NBRC 13350	Streptomycineae	Soil	NC_010572	complete	8545929	9	0	10	1	1	7	0	3
Streptomyces scabiei 87.22	Streptomycineae	Soil	NC_013929	complete	10148695	20	3	10	1	2	7	0	2
Nocardiopsis dassonvillei subsp. dassonvillei DSM 43111	Streptosporangineae	Soil	NC_014210	complete	5767958	11	1	7	2	0	1	0	1
Streptosporangium roseum DSM 43021	Streptosporangineae	Soil	NC_013595	complete	10341314	17	1	11	4	0	1	0	3
Thermobifida fusca YX	Streptosporangineae	Other	NC_007333	complete	3642249	5	0	3	1	0	1	0	0
Thermomonospora curvata DSM 43183	Streptosporangineae	Other	NC_013510	complete	5639016	9	0	5	2	0	1	0	2
Actinomyces coleocanis DSM 15436	Actinomycineae	Human	NZ_ACFG00000000	WGS	1719346	4	2	3	0	0	1	0	0
Actinomyces odontolyticus ATCC 17982	Actinomycineae	Human	NZ_AAYI00000000	WGS	2393758	2	1	7	0	0	0	0	0
Actinomyces odontolyticus F0309	Actinomycineae	Human	NZ_ACYT00000000	WGS	2422895	2	0	7	0	0	0	0	0
Actinomyces oris K20	Actinomycineae	Human	NZ_BABV00000000	WGS	2872429	2	1	6	0	0	0	0	0
Actinomyces sp. oral taxon 170 str. F0386	Actinomycineae	Human	NZ_AFBL00000000	WGS	3135160	2	3	6	0	0	0	0	0
Actinomyces sp. oral taxon 171 str. F0337	Actinomycineae	Human	NZ_AECW00000000	WGS	3002669	2	2	5	0	0	0	1	0
Actinomyces sp. oral taxon 178 str. F0338	Actinomycineae	Human	NZ_AEUH00000000	WGS	2733433	2	2	7	0	0	0	1	0
Actinomyces sp. oral taxon 180 str. F0310	Actinomycineae	Human	NZ_AEPP00000000	WGS	2348120	2	2	7	0	0	0	0	0
Actinomyces sp. oral taxon 848 str. F0332	Actinomycineae	Human	NZ_ACUY00000000	WGS	2518918	3	1	4	0	0	0	0	0
Actinomyces urogenitalis DSM 15434	Actinomycineae	Human	NZ_ACFH00000000	WGS	2614023	10	1	3	1	1	1	0	0
Actinomyces viscosus C505	Actinomycineae	Human	NZ_ACRE00000000	WGS	3133750	3	1	7	1	0	0	0	1
Mobiluncus curtisii ATCC 51333	Actinomycineae	Human	NZ_AEPY00000000	WGS	2111654	5	3	6	0	0	0	0	0
Mobiluncus curtisii subsp. curtisii ATCC 35241	Actinomycineae	Human	NZ_AEEE00000000	WGS	2136873	3	4	5	0	0	0	0	0
Mobiluncus curtisii subsp. holmesii ATCC 35242	Actinomycineae	Human	NZ_AEPZ00000000	WGS	2087529	4	2	5	0	0	0	0	0
Mobiluncus mulieris 28-1	Actinomycineae	Human	NZ_ADBR00000000	WGS	2452380	7	0	4	0	0	1	0	0
Mobiluncus mulieris ATCC 35239	Actinomycineae	Human	NZ_AEET00000000	WGS	2464242	7	2	4	0	0	0	0	0
Mobiluncus mulieris ATCC 35243	Actinomycineae	Human	NZ_ACKW00000000	WGS	2398290	6	2	5	1	0	0	0	1
Mobiluncus mulieris FB024-16	Actinomycineae	Human	NZ_AEGV00000000	WGS	2384880	6	0	4	1	0	0	0	1
Bifidobacterium adolescentis L2-32	Bifidobacteriales	Human	NZ_AAXD00000000	WGS	2385710	10	0	3	0	0	0	0	0
Bifidobacterium angulatum DSM 20098	Bifidobacteriales	Human	NZ_ABYS00000000	WGS	2007108	2	0	3	0	0	0	0	0
Bifidobacterium animalis subsp. lactis HN019	Bifidobacteriales	NA	NZ_ABOT00000000	WGS	1915892	4	0	6	0	0	0	1	0
Bifidobacterium bifidum NCIMB 41171	Bifidobacteriales	Human	NZ_ABQP00000000	WGS	2186140	12	0	6	0	0	2	0	0
Bifidobacterium breve DSM 20213	Bifidobacteriales	Human	NZ_ACCG00000000	WGS	2329986	7	0	3	0	0	0	0	0
Bifidobacterium catenulatum DSM 16992	Bifidobacteriales	Human	NZ_ABXY00000000	WGS	2058429	5	0	3	0	0	0	0	0
Bifidobacterium dentium ATCC 27678	Bifidobacteriales	Human	NZ_ABIX00000000	WGS	2642081	7	0	4	0	1	1	0	0
Bifidobacterium dentium ATCC 27679	Bifidobacteriales	Human	NZ_AEEQ00000000	WGS	2633776	10	0	5	0	0	0	0	0
Bifidobacterium dentium JCVIHMP022	Bifidobacteriales	Human	NZ_AEHJ00000000	WGS	2636584	10	0	4	0	0	0	0	0
Bifidobacterium gallicum DSM 20093	Bifidobacteriales	Human	NZ_ABXB00000000	WGS	2019802	2	0	4	0	0	0	0	0
Bifidobacterium longum subsp. infantis ATCC 55813	Bifidobacteriales	Human	NZ_ACHI00000000	WGS	2372858	8	1	3	0	0	0	0	0
Bifidobacterium longum subsp. infantis CCUG 52486	Bifidobacteriales	Human	NZ_ABQQ00000000	WGS	2453376	12	0	3	0	0	2	0	0
Bifidobacterium pseudocatenulatum DSM 20438	Bifidobacteriales	Human	NZ_ABXX00000000	WGS	2304808	5	0	5	0	0	0	0	0
Bifidobacterium sp. 12_1_47BFAA	Bifidobacteriales	Human	NZ_ADCN00000000	WGS	2401436	10	0	3	0	0	0	0	0
Gardnerella vaginalis 5-1	Bifidobacteriales	Human	NZ_ADAN00000000	WGS	1672842	4	2	6	1	0	0	0	0
Gardnerella vaginalis AMD	Bifidobacteriales	Human	NZ_ADAM00000000	WGS	1606758	2	2	7	1	0	0	0	0
Gardnerella vaginalis ATCC 14018	Bifidobacteriales	Human	NZ_ADNB00000000	WGS	1604161	3	0	5	0	0	0	0	0
Parascardovia denticolens DSM 10105	Bifidobacteriales	Human	NZ_AEON00000000	WGS	1891248	5	1	10	0	0	0	0	0
Parascardovia denticolens F0305	Bifidobacteriales	Human	NZ_ADEB00000000	WGS	1891123	5	0	10	0	0	0	0	0
Scardovia inopinata F0304	Bifidobacteriales	Human	NZ_ADCX00000000	WGS	1801055	4	1	5	0	0	0	0	0
Atopobium rimae ATCC 49626	Coriobacteridae	Human	NZ_ACFE00000000	WGS	1626291	6	0	2	0	0	0	0	0
Atopobium vaginae DSM 15829	Coriobacteridae	Human	NZ_ACGK00000000	WGS	1430526	2	0	5	0	0	0	0	0
Atopobium vaginae PB189-T1-4	Coriobacteridae	Human	NZ_AEDQ00000000	WGS	1449613	3	0	3	0	0	0	0	0
Collinsella aerofaciens ATCC 25986	Coriobacteridae	Human	NZ_AAVN00000000	WGS	2439869	11	0	1	0	0	0	1	0
Collinsella intestinalis DSM 13280	Coriobacteridae	Human	NZ_ABXH00000000	WGS	1804297	2	1	2	0	0	0	0	0
Collinsella stercoris DSM 13279	Coriobacteridae	Human	NZ_ABXJ00000000	WGS	2399821	10	1	5	0	0	0	0	0
Eggerthella sp. 1_3_56FAA	Coriobacteridae	Human	NZ_ACWN00000000	WGS	3388691	5	3	3	0	0	0	0	0
Eggerthella sp. HGA1	Coriobacteridae	Human	NZ_AEXR00000000	WGS	3362931	5	1	4	0	0	0	1	0
Slackia exigua ATCC 700122	Coriobacteridae	Human	NZ_ACUX00000000	WGS	2094589	5	0	3	0	0	0	0	0
Corynebacterium accolens ATCC 49725	Corynebacterineae	Human	NZ_ACGD00000000	WGS	2413333	3	1	4	0	0	0	0	0
Corynebacterium accolens ATCC 49726	Corynebacterineae	Human	NZ_AEED00000000	WGS	2368466	2	0	5	0	0	0	0	0
Corynebacterium ammoniagenes DSM 20306	Corynebacterineae	Human	NZ_ADNS00000000	WGS	2763612	5	1	5	0	0	0	0	0
Corynebacterium amycolatum SK46	Corynebacterineae	Human	NZ_ABZU00000000	WGS	2513912	4	0	3	0	0	0	0	0
Corynebacterium bovis DSM 20582	Corynebacterineae	Animal	NZ_AENJ00000000	WGS	2522962	2	0	4	0	0	0	0	0
Corynebacterium genitalium ATCC 33030	Corynebacterineae	Human	NZ_ACLJ00000000	WGS	2349653	3	2	3	0	0	0	0	0
Corynebacterium glucuronolyticum ATCC 51866	Corynebacterineae	Human	NZ_ACHF00000000	WGS	2845674	4	0	3	1	0	1	0	0
Corynebacterium glucuronolyticum ATCC 51867	Corynebacterineae	Human	NZ_ABYP00000000	WGS	2784713	4	0	2	1	0	1	0	0
Corynebacterium jeikeium ATCC 43734	Corynebacterineae	Human	NZ_ACYW00000000	WGS	2426461	4	2	2	0	0	0	0	0
Corynebacterium lipophiloflavum DSM 44291	Corynebacterineae	Human	NZ_ACHJ00000000	WGS	2293743	6	0	3	0	1	0	0	0
Corynebacterium matruchotii ATCC 14266	Corynebacterineae	Human	NZ_ACSH00000000	WGS	2855988	3	0	5	0	0	0	0	0
Corynebacterium matruchotii ATCC 33806	Corynebacterineae	Human	NZ_ACEB00000000	WGS	2967145	5	2	5	0	0	0	0	0
Corynebacterium pseudogenitalium ATCC 33035	Corynebacterineae	Human	NZ_ABYQ00000000	WGS	2600726	4	1	5	0	0	0	0	0
Corynebacterium resistens DSM 45100	Corynebacterineae	Human	NZ_ADGN00000000	WGS	2559783	4	4	4	0	0	0	0	0
Corynebacterium striatum ATCC 6940	Corynebacterineae	Human	NZ_ACGE00000000	WGS	2724288	3	1	7	0	0	0	0	0
Corynebacterium tuberculostearicum SK141	Corynebacterineae	Human	NZ_ACVP00000000	WGS	2372261	4	2	5	0	0	2	0	0
Corynebacterium variabile DSM 44702	Corynebacterineae	Dairy product	NZ_AEAU00000000	WGS	3299601	4	3	5	0	0	0	1	0
Dietzia cinnamea P4	Corynebacterineae	Soil	NZ_AEKG00000000	WGS	3555295	8	0	3	0	0	0	0	0
Gordonia neofelifaecis NRRL B-59395	Corynebacterineae	Animal	NZ_AEUD00000000	WGS	4257286	8	1	2	0	0	1	0	0
Mycobacterium avium subsp. avium ATCC 25291	Corynebacterineae	Animal	NZ_ACFI00000000	WGS	4857995	10	0	10	0	1	0	0	0
Mycobacterium intracellulare ATCC 13950	Corynebacterineae	Human	NZ_ABIN00000000	WGS	5328562	7	3	10	0	0	0	0	0
Mycobacterium kansasii ATCC 12478	Corynebacterineae	Human	NZ_ACBV00000000	WGS	6400522	22	3	15	2	0	1	0	2
Mycobacterium parascrofulaceum ATCC BAA-614	Corynebacterineae	Human	NZ_ADNV00000000	WGS	6295508	34	3	15	2	0	1	0	1
Mycobacterium tuberculosis 02_1987	Corynebacterineae	Human	NZ_ABLM00000000	WGS	4443138	6	0	10	0	1	0	0	0
Mycobacterium tuberculosis 210	Corynebacterineae	Human	NZ_ADAB00000000	WGS	4395332	6	0	10	0	1	0	0	0
Mycobacterium tuberculosis 94_M4241A	Corynebacterineae	Human	NZ_ABLL00000000	WGS	4410654	5	0	11	0	1	0	0	0
Mycobacterium tuberculosis '98-R604 INH-RIF-EM'	Corynebacterineae	Human	NZ_ABVM00000000	WGS	4286999	6	0	11	0	1	0	0	0
Mycobacterium tuberculosis C	Corynebacterineae	Human	NZ_AAKR00000000	WGS	4276200	5	0	11	0	1	0	0	0
Mycobacterium tuberculosis CPHL_A	Corynebacterineae	Human	NZ_ACHP00000000	WGS	4376881	6	1	11	0	1	0	0	0
Mycobacterium tuberculosis EAS054	Corynebacterineae	Human	NZ_ABOV00000000	WGS	4366920	4	1	11	0	0	0	0	0
Mycobacterium tuberculosis GM 1503	Corynebacterineae	Human	NZ_ABQG00000000	WGS	4261330	7	0	11	0	1	0	0	0
Mycobacterium tuberculosis K85	Corynebacterineae	Human	NZ_ACHQ00000000	WGS	4399672	4	0	11	0	0	0	0	0
Mycobacterium tuberculosis KZN 4207	Corynebacterineae	Human	NZ_ACVS00000000	WGS	4383975	6	0	11	0	1	0	0	0
Mycobacterium tuberculosis KZN 605	Corynebacterineae	Human	NZ_ABGN00000000	WGS	4393226	6	0	11	0	1	0	0	0
Mycobacterium tuberculosis KZN R506	Corynebacterineae	Human	NZ_ACVU00000000	WGS	4367618	6	0	11	0	1	0	0	0
Mycobacterium tuberculosis KZN V2475	Corynebacterineae	Human	NZ_ACVT00000000	WGS	4356301	6	0	11	0	1	0	0	0
Mycobacterium tuberculosis str. Haarlem	Corynebacterineae	Human	NZ_AASN00000000	WGS	4347292	6	1	10	0	1	0	0	0
Mycobacterium tuberculosis SUMu001	Corynebacterineae	Human	NZ_ADHQ00000000	WGS	4356118	5	1	11	0	1	0	0	0
Mycobacterium tuberculosis SUMu002	Corynebacterineae	Human	NZ_ADHR00000000	WGS	4321025	6	1	11	0	1	0	0	0
Mycobacterium tuberculosis SUMu003	Corynebacterineae	Human	NZ_ADHS00000000	WGS	4345124	6	1	11	0	1	0	0	0
Mycobacterium tuberculosis SUMu004	Corynebacterineae	Human	NZ_ADHT00000000	WGS	4338184	5	1	11	0	1	0	0	0
Mycobacterium tuberculosis SUMu005	Corynebacterineae	Human	NZ_ADHU00000000	WGS	4331659	5	1	11	0	1	0	0	0
Mycobacterium tuberculosis SUMu006	Corynebacterineae	Human	NZ_ADHV00000000	WGS	4328768	5	1	11	0	1	0	0	0
Mycobacterium tuberculosis SUMu007	Corynebacterineae	Human	NZ_ADHW00000000	WGS	4321517	6	1	11	0	1	0	0	0
Mycobacterium tuberculosis SUMu008	Corynebacterineae	Human	NZ_ADHX00000000	WGS	4327514	6	1	11	0	1	0	0	0
Mycobacterium tuberculosis SUMu009	Corynebacterineae	Human	NZ_ADHY00000000	WGS	4320544	6	1	11	0	1	0	0	0
Mycobacterium tuberculosis SUMu010	Corynebacterineae	Human	NZ_ADHZ00000000	WGS	4352987	6	1	11	0	1	0	0	0
Mycobacterium tuberculosis SUMu011	Corynebacterineae	Human	NZ_ADIA00000000	WGS	4340737	5	1	11	0	1	0	0	0
Mycobacterium tuberculosis SUMu012	Corynebacterineae	Human	NZ_ADIB00000000	WGS	4325814	6	1	11	0	1	0	0	0
Mycobacterium tuberculosis T17	Corynebacterineae	Human	NZ_ABQH00000000	WGS	4277414	6	1	10	0	1	0	0	0
Mycobacterium tuberculosis T46	Corynebacterineae	Human	NZ_ACHO00000000	WGS	4347699	6	1	11	0	1	0	0	0
Mycobacterium tuberculosis T85	Corynebacterineae	Human	NZ_ABOW00000000	WGS	4299331	6	0	11	0	1	0	0	0
Mycobacterium tuberculosis T92	Corynebacterineae	Human	NZ_ABLN00000000	WGS	4260358	6	1	11	0	1	0	0	0
Rhodococcus equi ATCC 33707	Corynebacterineae	Human	NZ_ADNW00000000	WGS	5255557	6	0	5	0	0	0	0	0
Rhodococcus erythropolis SK121	Corynebacterineae	Human	NZ_ACNO00000000	WGS	6785398	9	1	7	0	0	0	0	0
Segniliparus rugosus ATCC BAA-974	Corynebacterineae	Human	NZ_ACZI00000000	WGS	3567567	8	0	8	0	0	1	0	0
Frankia sp. EUN1f	Frankineae	Plant	NZ_ADGX00000000	WGS	9352740	21	4	16	3	2	2	0	2
Brevibacterium linens BL2	Micrococcineae	Dairy product	NZ_AAGP00000000	WGS	4366969	9	2	6	0	0	1	0	0
Brevibacterium mcbrellneri ATCC 49030	Micrococcineae	Human	NZ_ADNU00000000	WGS	2561804	2	1	8	0	0	1	0	0
Dermacoccus sp. Ellin185	Micrococcineae	Human	NZ_AEIQ00000000	WGS	3115364	8	0	3	0	1	0	0	0
Janibacter sp. HTCC2649	Micrococcineae	Water	NZ_AAMN00000000	WGS	4228723	6	1	9	0	0	0	0	0
Micrococcus luteus SK58	Micrococcineae	Human	NZ_ADCD00000000	WGS	2622687	4	1	3	0	0	1	0	0
Rothia dentocariosa M567	Micrococcineae	Human	NZ_ADDW00000000	WGS	2522580	4	1	3	0	0	0	0	0
Rothia mucilaginosa ATCC 25296	Micrococcineae	Human	NZ_ACVO00000000	WGS	2255158	2	0	3	0	0	0	0	0
Micromonospora sp. ATCC 39149	Micromonosporineae	Soil	NZ_ACES00000000	WGS	6505026	13	0	9	2	2	2	0	3
Aeromicrobium marinum DSM 15272	Propionibacterineae	Water	NZ_ACLF00000000	WGS	3078240	7	2	6	0	0	1	0	0
Nocardioidaceae bacterium Broad-1	Propionibacterineae	Other	NZ_ADVI00000000	WGS	5892013	10	1	9	1	0	2	0	1
Propionibacterium acnes J139	Propionibacterineae	Human	NZ_ADFS00000000	WGS	2481963	2	0	1	0	0	0	0	0
Propionibacterium acnes J165	Propionibacterineae	Human	NZ_ADJL00000000	WGS	2500083	2	0	1	0	0	0	0	0
Propionibacterium acnes SK187	Propionibacterineae	Human	NZ_ADJM00000000	WGS	2510934	3	0	2	0	0	0	0	0
Propionibacterium sp. 409-HC1	Propionibacterineae	Human	NZ_AFIK00000000	WGS	2528533	2	0	1	0	0	0	0	0
Propionibacterium sp. 434-HC2	Propionibacterineae	Human	NZ_AFIL00000000	WGS	2568635	2	0	1	0	0	0	0	0
Amycolatopsis sp. AA4 (Streptomyces sp. AA4)	Pseudonocardineae	NA	NZ_ACEV00000000	WGS	9152172	9	2	10	2	0	4	0	2
Pseudonocardia sp. P1	Pseudonocardineae	Insect	NZ_ADUJ00000000	WGS	6388771	15	2	12	4	0	2	0	4
Streptomyces albus J1074	Streptomycineae	NA	NZ_ABYC00000000	WGS	6619469	13	0	13	6	4	8	0	1
Streptomyces cf. griseus XylebKG-1	Streptomycineae	Insect	NZ_ADFC00000000	WGS	8731583	7	1	10	1	0	6	0	1
Streptomyces clavuligerus ATCC 27064	Streptomycineae	Soil	NZ_ADWJ00000000	WGS	9134976	7	0	9	0	0	5	0	0
Streptomyces ghanaensis ATCC 14672	Streptomycineae	Soil	NZ_ABYA00000000	WGS	8223278	8	2	12	4	0	9	0	7
Streptomyces griseoaurantiacus M045	Streptomycineae	Sediment	NZ_AEYX00000000	WGS	7712377	10	0	12	5	1	7	0	6
Streptomyces griseoflavus Tu4000	Streptomycineae	NA	NZ_ACFA00000000	WGS	7364052	13	1	9	2	1	7	0	5
Streptomyces hygroscopicus ATCC 53653	Streptomycineae	Soil	NZ_ACEX00000000	WGS	10466286	9	1	8	0	1	6	0	1
Streptomyces lividans TK24	Streptomycineae	NA	NZ_ACEY00000000	WGS	8190887	4	2	10	0	2	10	0	0
Streptomyces pristinaespiralis ATCC 25486	Streptomycineae	NA	NZ_ABJI00000000	WGS	7633609	2	0	4	1	1	5	0	0
Streptomyces roseosporus NRRL 11379	Streptomycineae	Soil	NZ_ABYX00000000	WGS	7763119	7	0	8	1	2	5	0	1
Streptomyces roseosporus NRRL 15998	Streptomycineae	Soil	NZ_ABYB00000000	WGS	7560086	15	0	16	2	4	10	0	1
Streptomyces sp. ACTE	Streptomycineae	NA	NZ_ADFD00000000	WGS	7372760	14	0	9	1	2	4	0	0
Streptomyces sp. C	Streptomycineae	Soil	NZ_ACEW00000000	WGS	7916041	11	2	7	1	1	6	0	2
Streptomyces sp. e14	Streptomycineae	NA	NZ_ACUR00000000	WGS	7146196	3	0	4	0	2	5	0	0
Streptomyces sp. Mg1	Streptomycineae	Other	NZ_ABJF00000000	WGS	7105723	9	0	4	1	0	5	0	0
Streptomyces sp. SA3_actF	Streptomycineae	NA	NZ_ADXB00000000	WGS	7217762	8	1	11	2	2	4	0	2
Streptomyces sp. SA3_actG	Streptomycineae	NA	NZ_ADXA00000000	WGS	7443083	9	1	10	2	2	6	0	2
Streptomyces sp. SPB74	Streptomycineae	Insect	NZ_ABJG00000000	WGS	6505970	14	4	9	2	0	5	0	4
Streptomyces sp. SPB78	Streptomycineae	Insect	NZ_ACEU00000000	WGS	6897976	9	5	9	1	1	9	0	4
Streptomyces sp. Tu6071	Streptomycineae	NA	NZ_AFHJ00000000	WGS	7506627	10	2	9	2	3	6	0	3
Streptomyces sviceus ATCC 29083	Streptomycineae	Soil	NZ_ABJJ00000000	WGS	9055790	6	0	8	1	1	6	0	2
Streptomyces violaceusniger Tu 4113	Streptomycineae	Soil	NZ_AEDI00000000	WGS	10988130	19	5	13	3	1	7	0	5
Streptomyces viridochromogenes DSM 40736	Streptomycineae	Soil	NZ_ACEZ00000000	WGS	8548109	4	4	8	2	1	6	0	2
marine actinobacterium PHSC20C1	unclassified Actinobacteria	Water	NZ_AAOB00000000	WGS	2769012	5	1	5	0	0	0	0	0
