# Supplementary material for: Uncovering the Prevalence and Diversity of Integrating Conjugative Elements in Actinobacteria
Source: PLoS One. 2011 Nov 16;6(11):e27846. doi: 10.1371/journal.pone.0027846 (PMC3218068; doi:10.1371/journal.pone.0027846)
Supplement: Table S8 — Actinobacterial plasmids analysed in this study. (XLS) [file pone.0027846.s012.xls]

## Sheet: Actino_plasmid_analysed
NC_010905	Amycolatopsis benzoatilytica plasmid pA387	complete sequence
NC_010852	Amycolatopsis mediterranei plasmid pMEA100	complete sequence
NC_015560	Amycolicicoccus subflavus DQS3-9A1 plasmid pAS9A-1	complete sequence
NC_015561	Amycolicicoccus subflavus DQS3-9A1 plasmid pAS9A-2	complete sequence
NC_001787	Arcanobacterium pyogenes BBR1 plasmid pAP1	complete sequence
NC_005206	Arcanobacterium pyogenes plasmid pAP2	complete sequence
NC_014549	Arthrobacter arilaitensis Re117 plasmid pRE117-1	complete sequence
NC_014548	Arthrobacter arilaitensis Re117 plasmid pRE117-2	complete sequence
NC_008712	Arthrobacter aurescens TC1 plasmid TC1	complete sequence
NC_008713	Arthrobacter aurescens TC1 plasmid TC2	complete sequence
NC_011879	Arthrobacter chlorophenolicus A6 plasmid pACHL01	complete sequence
NC_011881	Arthrobacter chlorophenolicus A6 plasmid pACHL02	complete sequence
NC_009453	Arthrobacter nitroguajacolicus Rue61a plasmid pAL1	complete sequence
NC_015146	Arthrobacter phenanthrenivorans Sphe3 plasmid pASPHE301	complete sequence
NC_015147	Arthrobacter phenanthrenivorans Sphe3 plasmid pASPHE302	complete sequence
NC_010494	Arthrobacter sp. AK-1 plasmid pSI-1	complete sequence
NC_010492	Arthrobacter sp. Chr15 plasmid pChr15	complete sequence
NC_008537	Arthrobacter sp. FB24 plasmid 1	complete sequence
NC_008538	Arthrobacter sp. FB24 plasmid 2	complete sequence
NC_008539	Arthrobacter sp. FB24 plasmid 3	complete sequence
NC_010908	Bifidobacterium asteroides plasmid pCIBAO89	complete sequence
NC_011332	Bifidobacterium bifidum plasmid pB80	complete sequence
NC_002133	Bifidobacterium breve NCFB 2258 plasmid pCIBb1	complete sequence
NC_010930	Bifidobacterium breve plasmid pB21a	complete sequence
NC_007068	Bifidobacterium catenulatum L48 plasmid pBC1	complete sequence
NC_004252	Bifidobacterium longum DJO10A plasmid pDOJH10L	complete sequence
NC_004253	Bifidobacterium longum DJO10A plasmid pDOJH10S	complete sequence
NC_002635	Bifidobacterium longum KJ plasmid pKJ36	complete sequence
NC_004978	Bifidobacterium longum KJ plasmid pKJ50	complete sequence
NC_004943	Bifidobacterium longum NCC2705 plasmid pBLO1	complete sequence
NC_010857	Bifidobacterium longum plasmid p6043A	complete sequence
NC_010861	Bifidobacterium longum plasmid p6043B	complete sequence
NC_011139	Bifidobacterium longum plasmid pFI2576	complete sequence
NC_006997	Bifidobacterium longum plasmid pMG1	complete sequence
NC_006843	Bifidobacterium longum plasmid pTB6	complete sequence
NC_004769	Bifidobacterium longum RW041 plasmid PNAC2	complete sequence
NC_004768	Bifidobacterium longum RW041 plasmid pNAC3	complete sequence
NC_004770	Bifidobacterium longum RW048 plasmid pNAC1	complete sequence
NC_015053	Bifidobacterium longum subsp. infantis 157F plasmid p157F-NC1	complete sequence
NC_015066	Bifidobacterium longum subsp. infantis 157F plasmid p157F-NC2	complete sequence
NC_004443	Bifidobacterium longum VMKB44 plasmid pB44	complete sequence
NC_003527	Bifidobacterium pseudocatenulatum VMKB4M plasmid p4M	complete sequence
NC_010877	Bifidobacterium pseudolongum subsp. globosum plasmid pASV479	complete sequence
NC_010164	Bifidobacterium sp. A24 plasmid pBIFA24	complete sequence
NC_002522	Brevibacterium linens plasmid LIM	complete sequence
NC_009478	Clavibacter michiganensis subsp. michiganensis NCPPB 382 plasmid pCM1	complete sequence
NC_009479	Clavibacter michiganensis subsp. michiganensis NCPPB 382 plasmid pCM2	complete sequence
NC_010399	Clavibacter michiganensis subsp. sepedonicus plasmid pCS1	complete sequence
NC_010408	Clavibacter michiganensis subsp. sepedonicus plasmid pCSL1	complete sequence
NC_010813	Corynebacterium aurimucosum ATCC 700975 plasmid pET44827	complete sequence
NC_003090	Corynebacterium callunae ATCC 15991 plasmid pCC1	complete sequence
NC_011030	Corynebacterium casei plasmid pCASE1	complete sequence
NC_003239	Corynebacterium diphtheriae plasmid pNGA2	complete sequence
NC_005001	Corynebacterium diphtheriae S601 plasmid pNG2	complete sequence
NC_004319	Corynebacterium efficiens YS-314 plasmid pCE2	complete sequence
NC_004320	Corynebacterium efficiens YS-314 plasmid pCE3	complete sequence
NC_002099	Corynebacterium glutamicum 1014 plasmid pXZ10142	complete sequence
NC_004533	Corynebacterium glutamicum 22220 plasmid pAG3	complete sequence
NC_004941	Corynebacterium glutamicum 227 plasmid pXZ608	complete sequence
NC_001385	Corynebacterium glutamicum ATCC 13869 plasmid pAM330	complete sequence
NC_001456	Corynebacterium glutamicum ATCC 19223 plasmid pSR1	complete sequence
NC_004945	Corynebacterium glutamicum ATCC31830 R-plasmid pCG4	complete sequence
NC_004535	Corynebacterium glutamicum LP-6 plasmid pGA2	complete sequence
NC_003227	Corynebacterium glutamicum LP-6 plasmid pTET3	complete sequence
NC_010243	Corynebacterium glutamicum plasmid pBl1	complete sequence
NC_004534	Corynebacterium glutamicum plasmid pCG2	complete sequence
NC_013726	Corynebacterium glutamicum plasmid pCGR2	complete sequence
NC_001791	Corynebacterium glutamicum plasmid pXZ10145.1	complete sequence
NC_009343	Corynebacterium glutamicum R plasmid pCGR1	complete sequence
NC_002115	Corynebacterium glutamicum unnamed plasmid	complete sequence
NC_001415	Corynebacterium glutamicum YS-314 R-plasmid pAG1	complete sequence
NC_004774	Corynebacterium jeikeium A501 plasmid pA501	complete sequence
NC_004773	Corynebacterium jeikeium A505 plasmid pA505	complete sequence
NC_003490	Corynebacterium jeikeium B85766 plasmid pB85766	complete sequence
NC_004953	Corynebacterium jeikeium CJ84 plasmid pCJ84	complete sequence
NC_003080	Corynebacterium jeikeium K411 plasmid pKW4	complete sequence
NC_003442	Corynebacterium jeikeium K64 plasmid pK64	complete sequence
NC_002775	Corynebacterium jeikeium plasmid pK43	complete sequence
NC_004833	Corynebacterium renale plasmid pCR1	complete sequence
NC_014167	Corynebacterium resistens DSM 45100 plasmid pJA144188	complete sequence
NC_009128	Corynebacterium sp. L2-79-05 plasmid pLEW279a	complete sequence
NC_009129	Corynebacterium sp. L2-79-05 plasmid pLEW279b	complete sequence
NC_004939	Corynebacterium striatum M82B plasmid pTP10	complete sequence
NC_014912	Corynebacterium tuberculostearicum plasmid p1B146	complete sequence
NC_002699	Frankia sp. CpI1 plasmid pFQ12	complete sequence
NC_013442	Gordonia bronchialis DSM 43247 plasmid pGBRO01	complete sequence
NC_005307	Gordonia westfalica DSM44215 plasmid pKB1	complete sequence
NC_009806	Kineococcus radiotolerans SRS30216 plasmid pKRAD01	complete sequence
NC_009660	Kineococcus radiotolerans SRS30216 plasmid pKRAD02	complete sequence
NC_003526	Micrococcus luteus NCIMB 13267 plasmid pMLU1	complete sequence
NC_004954	Micrococcus sp. 28 plasmid pSD10	complete sequence
NC_006910	Micromonospora rosaria SCC2095 plasmid pMR2	complete sequence
NC_010394	Mycobacterium abscessus ATCC 19977 unnamed plasmid	complete sequence
NC_005016	Mycobacterium avium plasmid pVT2	complete sequence
NC_004963	Mycobacterium celatum plasmid pCLP	complete sequence
NC_009339	Mycobacterium gilvum PYR-GCK plasmid pMFLV01	complete sequence
NC_009340	Mycobacterium gilvum PYR-GCK plasmid pMFLV02	complete sequence
NC_009341	Mycobacterium gilvum PYR-GCK plasmid pMFLV03	complete sequence
NC_011355	Mycobacterium liflandii 128FXT plasmid pMUM002	complete sequence
NC_010604	Mycobacterium marinum M plasmid pMM23	complete sequence
NC_008703	Mycobacterium sp. KMS plasmid pMKMS01	complete sequence
NC_008704	Mycobacterium sp. KMS plasmid pMKMS02	complete sequence
NC_008147	Mycobacterium sp. MCS plasmid1	complete sequence
NC_014811	Mycobacterium sp. Spyr1 plasmid pMSPYR101	complete sequence
NC_014812	Mycobacterium sp. Spyr1 plasmid pMSPYR102	complete sequence
NC_005916	Mycobacterium ulcerans AGY99 plasmid pMUM001	complete sequence
NC_013448	Nocardia aobensis plasmid pYS1	complete sequence
NC_006362	Nocardia farcinica IFM 10152 plasmid pNF1	complete sequence
NC_006363	Nocardia farcinica IFM 10152 plasmid pNF2	complete sequence
NC_010874	Nocardia sp. 107 plasmid pXT107	complete sequence
NC_013538	Nocardia sp. C-14-1 plasmid pC1	complete sequence
NC_008697	Nocardioides sp. JS614 plasmid pNOCA01	complete sequence
NC_014211	Nocardiopsis dassonvillei subsp. dassonvillei DSM 43111 plasmid pNDAS01	complete sequence
NC_013779	Nocardiopsis sp. 90127 plasmid pSQ10	complete sequence
NC_002611	Propionibacterium acidipropionici E214 plasmid pRGO1	complete sequence
NC_002580	Propionibacterium freudenreichii LMG16545 plasmid p545	complete sequence
NC_010065	Propionibacterium freudenreichii plasmid pLME108	complete sequence
NC_004526	Propionibacterium granulosum PF283 cryptic plasmid pPG01	complete sequence
NC_005705	Propionibacterium jensenii DF1 plasmid pLME106	complete sequence
NC_014913	Pseudonocardia autotrophica plasmid pPA43082	complete sequence
NC_015314	Pseudonocardia dioxanivorans CB1190 plasmid pPSED01	complete sequence
NC_015313	Pseudonocardia dioxanivorans CB1190 plasmid pPSED03	complete sequence
NC_010882	Rhodococcus aetherivorans plasmid pRA1	complete sequence
NC_002576	Rhodococcus equi 103 plasmid p103	complete sequence
NC_004854	Rhodococcus equi ATCC33701 plasmid pREAT701	complete sequence
NC_011151	Rhodococcus equi plasmid pVAPA1037	complete sequence
NC_011150	Rhodococcus equi plasmid pVAPB1593	complete sequence
NC_006258	Rhodococcus erythropolis DSM 8424 plasmid pRE8424	complete sequence
NC_003846	Rhodococcus erythropolis NI86/21 plasmid pFAJ2600	complete sequence
NC_005073	Rhodococcus erythropolis plasmid pBD2	complete sequence
NC_007486	Rhodococcus erythropolis PR4 plasmid pREC1	complete sequence
NC_007487	Rhodococcus erythropolis PR4 plasmid pREC2	complete sequence
NC_007491	Rhodococcus erythropolis PR4 plasmid pREL1	complete sequence
NC_008269	Rhodococcus jostii RHA1 plasmid pRHL1	complete sequence
NC_008270	Rhodococcus jostii RHA1 plasmid pRHL2	complete sequence
NC_008271	Rhodococcus jostii RHA1 plasmid pRHL3	complete sequence
NC_012523	Rhodococcus opacus B4 plasmid pKNR	complete sequence
NC_006969	Rhodococcus opacus B4 plasmid pKNR01	complete sequence
NC_006970	Rhodococcus opacus B4 plasmid pKNR02	complete sequence
NC_012520	Rhodococcus opacus B4 plasmid pROB01	complete sequence
NC_012521	Rhodococcus opacus B4 plasmid pROB02	complete sequence
NC_008823	Rhodococcus rhodochrous plasmid pNC500	complete sequence
NC_004900	Rhodococcus sp. B264-1 plasmid pB264	complete sequence
NC_010850	Rhodococcus sp. NS1 plasmid pNSL1	complete sequence
NC_006571	Streptomyces albulus IFO 14147 plasmid pNO33	complete sequence
NC_004719	Streptomyces avermitilis MA-4680 plasmid SAP1	complete sequence
NC_001738	Streptomyces clavuligerus NRRL 3585 plasmid pSCL	complete sequence
NC_003903	Streptomyces coelicolor A3(2) plasmid SCP1	complete sequence
NC_003904	Streptomyces coelicolor A3(2) plasmid SCP2	complete sequence
NC_003319	Streptomyces coelicolor plasmid 2 SCP2*	complete sequence
NC_002112	Streptomyces cyaneus plasmid pSA1.1	complete sequence
NC_001425	Streptomyces flavovirens plasmid pSN22	complete sequence
NC_008792	Streptomyces ghanaensis DSM2932 plasmid pSG5	complete sequence
NC_008441	Streptomyces laurentii plasmid pSLS	complete sequence
NC_010097	Streptomyces lavendulae plasmid pSLG33	complete sequence
NC_004933	Streptomyces lividans 1326 plasmid SLP2	complete sequence
NC_002149	Streptomyces natalensis plasmid pSNA1	complete sequence
NC_001759	Streptomyces phaeochromogenes NRRL-B3559 plasmid pJV1	complete sequence
NC_004808	Streptomyces rochei 7434AN4 plasmid pSLA2-L	complete sequence
NC_010849	Streptomyces sp. 44030 plasmid pRL1	complete sequence
NC_007927	Streptomyces sp. 44414 plasmid pRL2	complete sequence
NC_004931	Streptomyces sp. EN27 plasmid pEN2701	complete sequence
NC_006911	Streptomyces sp. F11 plasmid pFP11	complete sequence
NC_006912	Streptomyces sp. FQ1 plasmid pFP1	complete sequence
NC_010851	Streptomyces sp. FR1 plasmid pFRL1	complete sequence
NC_010311	Streptomyces sp. HK1 plasmid pSHK1	complete sequence
NC_013449	Streptomyces sp. W9 plasmid pCQ3	complete sequence
NC_013417	Streptomyces sp. x3 plasmid pTSC2	complete sequence
NC_013667	Streptomyces sp. Y27 plasmid pWTY27	complete sequence
NC_013420	Streptomyces sp. ZL12 plasmid pZL12	complete sequence
NC_007431	Streptomyces venezuelae ETH14630 plasmid pSVH1	complete sequence
NC_004934	Streptomyces violaceoruber SANK95570 plasmid pSV2	complete sequence
NC_013596	Streptosporangium roseum DSM 43021 plasmid pSROS01	complete sequence
NC_014159	Tsukamurella paurometabola DSM 20162 plasmid pTpau01	complete sequence
NC_015409	Verrucosispora maris AB-18-032 plasmid pVMKU	complete sequence
NC_013531	Xylanimonas cellulosilytica DSM 15894 plasmid pXCEL01	complete sequence
